# Supplementary material for: The Splice Variant of the NCOR2 Gene BQ323636.1 Modulates ACSL4 Expression to Enhance Fatty Acid Metabolism and Support of Tumor Growth in Breast Cancer
Source: Int J Mol Sci. 2025 May 22;26(11):4989. doi: 10.3390/ijms26114989 (PMC12154026; doi:10.3390/ijms26114989)
Supplement: Supplementary file 1 [file ijms-26-04989-s001.zip]

Archive with 6 entries (6 files):
- 20250516_ACSL4 manuscript_raw blot_revision.pdf
- 20250516_ACSL4_supp figure_revision.pdf
- 20250516_clean_ACSL4_supplementary figure legends.pdf
- 20250516_Table S1.xlsx
- 20250516_Table S2.xlsx
- 20250516_Table S3.xlsx
