# Supplementary material for: The Splice Variant of the NCOR2 Gene BQ323636.1 Modulates ACSL4 Expression to Enhance Fatty Acid Metabolism and Support of Tumor Growth in Breast Cancer
Source: Int J Mol Sci. 2025 May 22;26(11):4989. doi: 10.3390/ijms26114989 (PMC12154026; doi:10.3390/ijms26114989)
Supplement: Supplementary file 1 [file ijms-26-04989-s001.zip › 20250516_Table S1.xlsx]

## Sheet: 工作表1
Table S1
transcript_id	gene_id	gene_name	gene_biotype	chr	start	stop	strand	MCF7 Normalised Read Counts	ZR75 Normalised Read Counts	MCF7BQ Normalised Read Counts	ZR75BQ Normalised Read Counts	Fold Change	FDR
ENST00000614365.1	ENSG00000275877.1	5_8S_rRNA	rRNA	chr20	30484925	30485076	-	0	0	0	0	.	.
ENST00000612732.1	ENSG00000276871.1	5_8S_rRNA	rRNA	chr22	11249809	11249959	-	0	0	0	0	.	.
ENST00000611690.1	ENSG00000278294.1	5_8S_rRNA	rRNA	KI270442.1	217250	217401	-	0	0	0	0	.	.
ENST00000517021.2	ENSG00000252830.2	5S_rRNA	rRNA	chr1	143439605	143439714	+	0	0	0	0	.	.
ENST00000618635.1	ENSG00000274059.1	5S_rRNA	rRNA	chr1	207708898	207708981	-	0	0	0	0	.	.
ENST00000622298.1	ENSG00000274408.1	5S_rRNA	rRNA	chr1	146539541	146539663	-	0	0	0	0	.	.
ENST00000621941.1	ENSG00000276442.1	5S_rRNA	rRNA	chr1	144265217	144265326	+	0	0	0	0	.	.
ENST00000617631.1	ENSG00000274097.1	5S_rRNA	rRNA	chr11	102057854	102057960	+	0	0	0	0	.	.
ENST00000610374.1	ENSG00000277712.1	5S_rRNA	rRNA	chr11	88131569	88131657	+	0	0	0	0	.	.
ENST00000619782.1	ENSG00000274663.1	5S_rRNA	rRNA	chr17	38144201	38144287	-	0	0	0	0	.	.
ENST00000618379.1	ENSG00000277488.1	5S_rRNA	rRNA	chr17	37940704	37940790	-	0	0	0	0	.	.
ENST00000612131.1	ENSG00000276861.1	5S_rRNA	rRNA	chr2	89600571	89600680	+	0	0	0	0	.	.
ENST00000612928.1	ENSG00000275305.1	5S_rRNA	rRNA	chr20	30816156	30816274	-	0	0	0	0	.	.
ENST00000611169.1	ENSG00000274759.1	5S_rRNA	rRNA	chr4	67439992	67440118	+	0	0	0	0	.	.
ENST00000614916.1	ENSG00000277411.1	5S_rRNA	rRNA	chr6	15522195	15522300	-	0	0	0	0	.	.
ENST00000612086.1	ENSG00000277418.1	5S_rRNA	rRNA	chr8	48316669	48316770	+	0	0	0	0	.	.
ENST00000612104.1	ENSG00000277049.1	5S_rRNA	rRNA	chr9	41237440	41237557	-	0	0	0	0	.	.
ENST00000364415.1	ENSG00000201285.1	5S_rRNA	rRNA	chrX	148008100	148008215	-	0	0	0	0	.	.
ENST00000391293.1	ENSG00000212595.1	5S_rRNA	rRNA	chrX	151026295	151026406	-	0	0	0	0	.	.
ENST00000620265.1	ENSG00000278457.1	5S_rRNA	rRNA	KI270442.1	380608	380726	+	0	0	0	0	.	.
ENST00000612110.1	ENSG00000273591.1	7SK	misc_RNA	chr1	149290513	149290762	+	0	0	0	0	.	.
ENST00000615477.1	ENSG00000275933.1	7SK	misc_RNA	chr1	120670127	120670376	+	0	0	0	0	.	.
ENST00000622040.1	ENSG00000277313.1	7SK	misc_RNA	chr1	120228046	120228295	-	0	0	0	0	.	.
ENST00000621414.1	ENSG00000274303.1	7SK	misc_RNA	chr11	120365666	120365963	+	0	0	0	0.925285	47.2643	1
ENST00000603504.1	ENSG00000271394.1	7SK	misc_RNA	chr17	35889558	35889804	+	0	0	0	0	.	.
ENST00000612820.1	ENSG00000276626.1	7SK	misc_RNA	chr3	124792319	124792562	-	0	0	0	0.758734	38.9367	1
ENST00000263100.7	ENSG00000121410.11	A1BG	protein_coding	chr19	58346850	58353499	-	2.83736	0	0	0	142.868	1
ENST00000595014.1	ENSG00000121410.11	A1BG	protein_coding	chr19	58346858	58353491	-	0	0	1.34892	6.03286	370.089	1
ENST00000596924.1	ENSG00000121410.11	A1BG	protein_coding	chr19	58345178	58347634	-	3.63182	5.97222	2.21676	2.17442	2.18174	1
ENST00000598345.1	ENSG00000121410.11	A1BG	protein_coding	chr19	58346860	58347657	-	35.0284	50.0173	83.4351	80.25	1.92445	1
ENST00000600966.1	ENSG00000121410.11	A1BG	protein_coding	chr19	58350594	58353129	-	0	0	0	0	.	.
ENST00000593374.5	ENSG00000268895.5	A1BG-AS1	antisense	chr19	58347752	58354425	+	0	0	0	0	.	.
ENST00000593960.5	ENSG00000268895.5	A1BG-AS1	antisense	chr19	58347753	58354502	+	22.8949	19.2749	42.3543	27.4995	1.65618	0.528224
ENST00000594950.5	ENSG00000268895.5	A1BG-AS1	antisense	chr19	58347751	58355183	+	78.8475	74.6216	79.9354	96.5535	1.14998	1
ENST00000595302.1	ENSG00000268895.5	A1BG-AS1	antisense	chr19	58351970	58355183	+	68.1275	108.184	69.8893	88.3	1.11455	0.83189
ENST00000599728.5	ENSG00000268895.5	A1BG-AS1	antisense	chr19	58347753	58354039	+	0	0	0	1.18436	60.2182	1
ENST00000600379.5	ENSG00000268895.5	A1BG-AS1	antisense	chr19	58347787	58354724	+	0	0	0	0	.	.
ENST00000600686.1	ENSG00000268895.5	A1BG-AS1	antisense	chr19	58347789	58354713	+	16.8694	10.4721	13.4609	20.5691	1.24445	1
ENST00000282641.6	ENSG00000148584.14	A1CF	protein_coding	chr10	50799421	50885675	-	0	0	0	0	.	.
ENST00000373993.5	ENSG00000148584.14	A1CF	protein_coding	chr10	50806562	50859985	-	0	2.07369	0	0	104.684	1
ENST00000373995.7	ENSG00000148584.14	A1CF	protein_coding	chr10	50806562	50885675	-	0	0	0	0	.	.
ENST00000373997.7	ENSG00000148584.14	A1CF	protein_coding	chr10	50806562	50885675	-	0	0	0	0	.	.
ENST00000374001.6	ENSG00000148584.14	A1CF	protein_coding	chr10	50799409	50885675	-	0	0	0	0	.	.
ENST00000395489.6	ENSG00000148584.14	A1CF	protein_coding	chr10	50799421	50885675	-	0	0	0	0	.	.
ENST00000395495.5	ENSG00000148584.14	A1CF	protein_coding	chr10	50799421	50885675	-	0	0	0	0	.	.
ENST00000414883.1	ENSG00000148584.14	A1CF	protein_coding	chr10	50836074	50885675	-	0	0	0	0	.	.
ENST00000473480.5	ENSG00000148584.14	A1CF	protein_coding	chr10	50828131	50885675	-	0	0	0	0	.	.
ENST00000493415.5	ENSG00000148584.14	A1CF	protein_coding	chr10	50811044	50828461	-	0	0	0	0	.	.
ENST00000318602.11	ENSG00000175899.14	A2M	protein_coding	chr12	9067712	9116157	-	2.24925	3.78448	0	1.85057	3.2363	1
ENST00000404455.2	ENSG00000175899.14	A2M	protein_coding	chr12	9110314	9116229	-	0	0.673948	0	0	34.6974	1
ENST00000462568.1	ENSG00000175899.14	A2M	protein_coding	chr12	9079981	9090530	-	0.846048	0	0	0	43.3024	1
ENST00000467091.1	ENSG00000175899.14	A2M	protein_coding	chr12	9112639	9116061	-	0	0	0	0	.	.
ENST00000472360.1	ENSG00000175899.14	A2M	protein_coding	chr12	9098382	9101556	-	0	0	0	0	.	.
ENST00000495442.1	ENSG00000175899.14	A2M	protein_coding	chr12	9067712	9068955	-	0	0	0	0	.	.
ENST00000495709.1	ENSG00000175899.14	A2M	protein_coding	chr12	9067712	9069078	-	0	0	0	0	.	.
ENST00000497324.1	ENSG00000175899.14	A2M	protein_coding	chr12	9115158	9116017	-	0	0	0	0	.	.
ENST00000539638.5	ENSG00000175899.14	A2M	protein_coding	chr12	9109340	9115860	-	0	0	0	0	.	.
ENST00000542567.1	ENSG00000175899.14	A2M	protein_coding	chr12	9077769	9080398	-	0	0.72579	0	0	37.2895	1
ENST00000543436.2	ENSG00000175899.14	A2M	protein_coding	chr12	9067664	9091412	-	0	0	0	0	.	.
ENST00000545828.1	ENSG00000175899.14	A2M	protein_coding	chr12	9072433	9106296	-	0	0	0	0	.	.
ENST00000546069.1	ENSG00000175899.14	A2M	protein_coding	chr12	9091396	9101494	-	0	0	0	0	.	.
ENST00000499762.2	ENSG00000245105.2	A2M-AS1	antisense	chr12	9065177	9068060	+	21.6671	26.9579	5.65981	1.85057	6.45983	0.864818
ENST00000299698.11	ENSG00000166535.19	A2ML1	protein_coding	chr12	8822472	8876785	+	13.413	10.0989	0	0	1176.59	0.994656
ENST00000536789.5	ENSG00000166535.19	A2ML1	protein_coding	chr12	8844954	8846124	+	0	0	0	0	.	.
ENST00000537475.1	ENSG00000166535.19	A2ML1	protein_coding	chr12	8867943	8887001	+	0	1.14053	0	0	58.0264	1
ENST00000537546.1	ENSG00000166535.19	A2ML1	protein_coding	chr12	8823513	8834935	+	0	0	0	0	.	.
ENST00000539547.5	ENSG00000166535.19	A2ML1	protein_coding	chr12	8845004	8876456	+	0	0	0	0	.	.
ENST00000540049.1	ENSG00000166535.19	A2ML1	protein_coding	chr12	8845283	8848795	+	0	0	0	0	.	.
ENST00000541459.5	ENSG00000166535.19	A2ML1	protein_coding	chr12	8843236	8875814	+	0	0	0	0	.	.
ENST00000545692.1	ENSG00000166535.19	A2ML1	protein_coding	chr12	8845281	8848901	+	0	1.20274	0	0	61.1369	1
ENST00000545850.1	ENSG00000166535.19	A2ML1	protein_coding	chr12	8857235	8857864	+	0	0	0	0	.	.
ENST00000537288.1	ENSG00000256661.1	A2ML1-AS1	antisense	chr12	8776219	8830947	-	0	0	0	0	.	.
ENST00000394240.3	ENSG00000256904.1	A2ML1-AS2	antisense	chr12	8819816	8820713	-	0	0	0	0	.	.
ENST00000543404.5	ENSG00000256069.7	A2MP1	transcribed_unprocessed_pseudogene	chr12	9228533	9234207	-	5.74693	5.45379	0	0	561.036	1
ENST00000544183.1	ENSG00000256069.7	A2MP1	transcribed_unprocessed_pseudogene	chr12	9253585	9268113	-	3.05403	4.06442	0	0	356.923	1
ENST00000545343.5	ENSG00000256069.7	A2MP1	transcribed_unprocessed_pseudogene	chr12	9247656	9259557	-	0	0	0	0	.	.
ENST00000566278.6	ENSG00000256069.7	A2MP1	transcribed_unprocessed_pseudogene	chr12	9229376	9275817	-	14.9296	11.2083	0	0	1307.9	0.968645
ENST00000442999.3	ENSG00000184389.9	A3GALT2	protein_coding	chr1	33306766	33321098	-	0	0	0	1.85057	93.5285	1
ENST00000249005.2	ENSG00000128274.15	A4GALT	protein_coding	chr22	42692121	42695633	-	264.968	256.909	9.35756	21.115	17.1155	0
ENST00000381278.3	ENSG00000128274.15	A4GALT	protein_coding	chr22	42692122	42695633	-	0	29.9751	20.8376	0	1.43809	0.694861
ENST00000401850.5	ENSG00000128274.15	A4GALT	protein_coding	chr22	42692121	42694986	-	41.673	19.7415	5.141	8.49412	4.49901	0.00670204
ENST00000465765.2	ENSG00000128274.15	A4GALT	protein_coding	chr22	42695171	42721298	-	0	0	0	0	.	.
ENST00000483026.1	ENSG00000128274.15	A4GALT	protein_coding	chr22	42693971	42695633	-	14.2384	19.98	2.38656	0.925285	10.2761	1
ENST00000236709.3	ENSG00000118017.3	A4GNT	protein_coding	chr3	138123718	138132387	-	0	0	0	0	.	.
ENST00000579745.1	ENSG00000265544.1	AA06	sense_intronic	chr17	33529787	33533760	-	0	0	0	0	.	.
ENST00000209873.8	ENSG00000094914.12	AAAS	protein_coding	chr12	53307456	53321631	-	863.619	841.512	934.615	908.806	1.0811	1
ENST00000394384.7	ENSG00000094914.12	AAAS	protein_coding	chr12	53307459	53321596	-	39.5063	46.0462	130.063	92.7968	2.60457	8.82872e-06
ENST00000546393.6	ENSG00000094914.12	AAAS	protein_coding	chr12	53309157	53315127	-	14.2074	6.84316	2.43372	14.8971	1.21439	0.658026
ENST00000546562.5	ENSG00000094914.12	AAAS	protein_coding	chr12	53315424	53321610	-	0	0	0	10.2429	513.145	1
ENST00000546572.1	ENSG00000094914.12	AAAS	protein_coding	chr12	53308962	53309862	-	2.52783	2.30179	2.18846	3.257	1.12699	1
ENST00000547238.5	ENSG00000094914.12	AAAS	protein_coding	chr12	53309650	53321208	-	0	11.4364	13.9609	24.0667	3.32108	0.0704648
ENST00000547520.5	ENSG00000094914.12	AAAS	protein_coding	chr12	53308747	53315243	-	5.83979	3.77411	23.4694	2.58155	2.70616	0.449536
ENST00000547757.1	ENSG00000094914.12	AAAS	protein_coding	chr12	53309160	53321581	-	0	0	0	19.9306	997.532	1
ENST00000547761.6	ENSG00000094914.12	AAAS	protein_coding	chr12	53309157	53321983	-	0	4.531	0	1.74879	2.57295	0.424872
ENST00000548258.5	ENSG00000094914.12	AAAS	protein_coding	chr12	53314774	53324712	-	0	0	0	0	.	.
ENST00000548880.1	ENSG00000094914.12	AAAS	protein_coding	chr12	53315552	53321560	-	5.09692	12.6806	13.527	8.16101	1.21972	0.934832
ENST00000548931.5	ENSG00000094914.12	AAAS	protein_coding	chr12	53307490	53314815	-	0	9.79817	7.77281	8.36458	1.64566	0.54135
ENST00000549450.5	ENSG00000094914.12	AAAS	protein_coding	chr12	53314400	53321257	-	9.31684	4.56211	5.48059	2.77586	1.67934	1
ENST00000549821.5	ENSG00000094914.12	AAAS	protein_coding	chr12	53314389	53321997	-	2.60005	0	2.92424	0	1.12373	0.570966
ENST00000549983.5	ENSG00000094914.12	AAAS	protein_coding	chr12	53309255	53321616	-	52.3518	66.3476	55.702	30.738	1.37311	0.542813
ENST00000550033.5	ENSG00000094914.12	AAAS	protein_coding	chr12	53307738	53309665	-	18.3242	14.4432	15.8852	23.7336	1.20896	1
ENST00000550286.5	ENSG00000094914.12	AAAS	protein_coding	chr12	53307460	53324758	-	0	0	0	0	.	.
ENST00000551724.5	ENSG00000094914.12	AAAS	protein_coding	chr12	53314794	53324864	-	0	0	0	0	.	.
ENST00000552161.5	ENSG00000094914.12	AAAS	protein_coding	chr12	53315244	53321560	-	3.9723	5.44343	5.1127	12.6301	1.88251	0.729826
ENST00000552876.5	ENSG00000094914.12	AAAS	protein_coding	chr12	53307457	53321257	-	97.9662	24.7702	23.5448	23.3264	2.61789	0.538875
ENST00000316519.10	ENSG00000081760.16	AACS	protein_coding	chr12	125065379	125143320	+	1255.13	1283.46	448.399	412.52	2.94865	0
ENST00000316543.14	ENSG00000081760.16	AACS	protein_coding	chr12	125105151	125143316	+	23.937	27.9118	7.87658	22.8453	1.68724	0.383243
ENST00000398953.2	ENSG00000081760.16	AACS	protein_coding	chr12	125135790	125136740	+	1.03177	2.07369	0	1.85057	1.67086	1
ENST00000418937.6	ENSG00000081760.16	AACS	protein_coding	chr12	125065434	125107162	+	4.69453	11.5297	2.32996	4.31183	2.43842	0.49929
ENST00000441247.6	ENSG00000081760.16	AACS	protein_coding	chr12	125100894	125125036	+	1.3413	0	2.34882	1.14735	2.58296	1
ENST00000536118.5	ENSG00000081760.16	AACS	protein_coding	chr12	125125742	125136795	+	48.6374	49.333	21.7997	27.1201	2.00226	0.999998
ENST00000537477.5	ENSG00000081760.16	AACS	protein_coding	chr12	125091013	125107154	+	0	0	0	0	.	.
ENST00000537564.5	ENSG00000081760.16	AACS	protein_coding	chr12	125092480	125107268	+	0	0	0	1.4712	74.5602	1
ENST00000538851.5	ENSG00000081760.16	AACS	protein_coding	chr12	125117567	125134853	+	5.9017	0	1.25459	3.79367	1.16839	0.55011
ENST00000539251.5	ENSG00000081760.16	AACS	protein_coding	chr12	125114421	125142177	+	0	7.50674	0	2.71109	2.75595	0.393486
ENST00000543665.2	ENSG00000081760.16	AACS	protein_coding	chr12	125128546	125143319	+	12.5772	19.6793	14.0458	19.9029	1.05243	1
ENST00000545511.5	ENSG00000081760.16	AACS	protein_coding	chr12	125119858	125143333	+	130.426	133.027	63.2201	61.1984	2.11729	0.00231355
ENST00000503486.6	ENSG00000250420.8	AACSP1	transcribed_unprocessed_pseudogene	chr5	178764861	178818435	-	1.03177	0	0.943302	0	1.09183	1
ENST00000521412.2	ENSG00000250420.8	AACSP1	transcribed_unprocessed_pseudogene	chr5	178767204	178797611	-	1.03177	0	0	0	52.5883	1
ENST00000232892.11	ENSG00000114771.13	AADAC	protein_coding	chr3	151814037	151828488	+	0	0	0	0	.	.
ENST00000488869.1	ENSG00000114771.13	AADAC	protein_coding	chr3	151814073	151824860	+	0	0	0	0	.	.
ENST00000356517.3	ENSG00000197953.5	AADACL2	protein_coding	chr3	151733927	151757766	+	0	0	0	0	.	.
ENST00000445270.1	ENSG00000197953.5	AADACL2	protein_coding	chr3	151733916	151761339	+	0	0	0	0	.	.
ENST00000475855.1	ENSG00000242908.6	AADACL2-AS1	antisense	chr3	151751471	151928175	-	0	0	0	0	.	.
ENST00000483843.6	ENSG00000242908.6	AADACL2-AS1	antisense	chr3	151751443	151928168	-	0	0	0	0	.	.
ENST00000359318.7	ENSG00000188984.11	AADACL3	protein_coding	chr1	12716143	12728400	+	0	0	0	0	.	.
ENST00000620146.2	ENSG00000188984.11	AADACL3	protein_coding	chr1	12716115	12728759	+	0	0	0	0	.	.
ENST00000376221.1	ENSG00000204518.2	AADACL4	protein_coding	chr1	12644547	12667086	+	0	0	0	0	.	.
ENST00000462937.1	ENSG00000240602.7	AADACP1	transcribed_unprocessed_pseudogene	chr3	151773479	151783909	+	0	0	0	0	.	.
ENST00000463420.1	ENSG00000240602.7	AADACP1	transcribed_unprocessed_pseudogene	chr3	151770478	151784417	+	0	0	0	0	.	.
ENST00000471766.1	ENSG00000240602.7	AADACP1	transcribed_unprocessed_pseudogene	chr3	151770428	151773952	+	0	0	0	0	.	.
ENST00000483636.5	ENSG00000240602.7	AADACP1	transcribed_unprocessed_pseudogene	chr3	151770460	151784894	+	0	0	0	0	.	.
ENST00000496128.1	ENSG00000240602.7	AADACP1	transcribed_unprocessed_pseudogene	chr3	151770572	151776912	+	0	0	0	0	.	.
ENST00000561502.5	ENSG00000240602.7	AADACP1	transcribed_unprocessed_pseudogene	chr3	151770474	151784421	+	0	0	0	0	.	.
ENST00000337664.8	ENSG00000109576.13	AADAT	protein_coding	chr4	170060222	170089967	-	89.7636	42.4484	217.846	201.101	3.16843	9.99201e-16
ENST00000353187.6	ENSG00000109576.13	AADAT	protein_coding	chr4	170060229	170090221	-	0	40.9242	51.4194	71.2377	2.9962	0.0689416
ENST00000502392.1	ENSG00000109576.13	AADAT	protein_coding	chr4	170073250	170091699	-	0	0	0	0	.	.
ENST00000505906.1	ENSG00000109576.13	AADAT	protein_coding	chr4	170070477	170088430	-	0	0	8.29163	7.55958	793.56	1
ENST00000507375.5	ENSG00000109576.13	AADAT	protein_coding	chr4	170073161	170090296	-	8.71842	5.79595	0	3.42355	4.22075	1
ENST00000509167.5	ENSG00000109576.13	AADAT	protein_coding	chr4	170060222	170090214	-	0	0	5.9994	6.67131	634.535	1
ENST00000510340.5	ENSG00000109576.13	AADAT	protein_coding	chr4	170070619	170089394	-	6.74775	0	0	0	338.387	1
ENST00000515480.5	ENSG00000109576.13	AADAT	protein_coding	chr4	170060222	170090387	-	0	0	9.81035	8.87348	935.191	1
ENST00000375234.7	ENSG00000158122.11	AAED1	protein_coding	chr9	96639577	96655281	-	121.862	120.419	192.462	206.32	1.6459	1
ENST00000411939.5	ENSG00000158122.11	AAED1	protein_coding	chr9	96639577	96654748	-	44.9643	50.0484	49.2687	24.7421	1.28369	0.666928
ENST00000446045.1	ENSG00000158122.11	AAED1	protein_coding	chr9	96639577	96655303	-	0	0	43.4674	47.4579	4547.26	8.20299e-12
ENST00000464512.1	ENSG00000158122.11	AAED1	protein_coding	chr9	96645990	96654972	-	6.51044	5.78558	3.45249	0	3.54674	1
ENST00000261880.9	ENSG00000103591.12	AAGAB	protein_coding	chr15	67201033	67254736	-	829.075	751.877	771.706	629.703	1.12811	0.849007
ENST00000538028.1	ENSG00000103591.12	AAGAB	protein_coding	chr15	67201673	67221202	-	77.4856	1.95963	66.9462	28.0084	1.19517	0.84187
ENST00000542650.5	ENSG00000103591.12	AAGAB	protein_coding	chr15	67202740	67255195	-	155.704	111.191	112.753	152.728	1.00533	0.849439
ENST00000558725.5	ENSG00000103591.12	AAGAB	protein_coding	chr15	67226699	67254654	-	37.1642	0	0	5.58872	6.62971	0.165296
ENST00000560362.1	ENSG00000103591.12	AAGAB	protein_coding	chr15	67231848	67242871	-	0	0	0	0	.	.
ENST00000561229.1	ENSG00000103591.12	AAGAB	protein_coding	chr15	67236718	67254654	-	6.46917	3.30753	0.981035	3.96022	1.97464	1
ENST00000561452.5	ENSG00000103591.12	AAGAB	protein_coding	chr15	67201707	67254675	-	880.251	945.103	595.573	603.101	1.5228	1.59872e-14
ENST00000406297.7	ENSG00000115977.18	AAK1	protein_coding	chr2	69481056	69643717	-	29.3744	5.94111	54.9191	35.8548	2.56948	0.0864495
ENST00000409068.5	ENSG00000115977.18	AAK1	protein_coding	chr2	69461400	69643654	-	213.483	246.426	171.558	241.657	1.113	0.836917
ENST00000409085.8	ENSG00000115977.18	AAK1	protein_coding	chr2	69467787	69643717	-	28.3323	39.8044	30.8366	52.2138	1.21882	0.745771
ENST00000461002.1	ENSG00000115977.18	AAK1	protein_coding	chr2	69643085	69674349	-	0	0	0	0	.	.
ENST00000470281.1	ENSG00000115977.18	AAK1	protein_coding	chr2	69531717	69544509	-	0	0	0	3.9047	196.235	1
ENST00000471775.1	ENSG00000115977.18	AAK1	protein_coding	chr2	69642906	69643950	-	0	0	0	0	.	.
ENST00000489327.1	ENSG00000115977.18	AAK1	protein_coding	chr2	69478456	69509493	-	19.8821	21.6182	7.07477	19.1812	1.58016	0.588117
ENST00000492192.1	ENSG00000115977.18	AAK1	protein_coding	chr2	69643093	69643845	-	3.4461	3.75337	6.0843	10.6685	2.32328	1
ENST00000495239.1	ENSG00000115977.18	AAK1	protein_coding	chr2	69642877	69643960	-	3.20879	1.31679	2.47145	1.28615	1.2033	1
ENST00000495836.1	ENSG00000115977.18	AAK1	protein_coding	chr2	69544239	69643717	-	0	14.2462	0	0	713.311	1
ENST00000606389.5	ENSG00000115977.18	AAK1	protein_coding	chr2	69457997	69509280	-	758.668	768.467	847.369	822.856	1.0937	1
ENST00000623317.3	ENSG00000115977.18	AAK1	protein_coding	chr2	69465846	69509280	-	25.8251	43.1119	30.5253	40.7773	1.0343	0.858784
ENST00000624900.1	ENSG00000115977.18	AAK1	protein_coding	chr2	69499869	69509262	-	1.13494	0	0	2.23919	1.95611	1
ENST00000304716.12	ENSG00000087884.14	AAMDC	protein_coding	chr11	77821155	77900714	+	0	0	0	0	.	.
ENST00000393427.6	ENSG00000087884.14	AAMDC	protein_coding	chr11	77821144	77872361	+	120.407	112.176	128.251	106.408	1.00893	1
ENST00000525034.1	ENSG00000087884.14	AAMDC	protein_coding	chr11	77841138	77872352	+	2.9818	3.88816	0	0	344.498	1
ENST00000525409.5	ENSG00000087884.14	AAMDC	protein_coding	chr11	77821187	77872352	+	4.12706	4.00221	2.84877	0	2.84068	1
ENST00000526164.5	ENSG00000087884.14	AAMDC	protein_coding	chr11	77821114	77900785	+	4.93184	0	0	5.05206	1.02428	0.489482
ENST00000526415.5	ENSG00000087884.14	AAMDC	protein_coding	chr11	77821129	77872352	+	25.9902	12.5147	22.9505	34.5224	1.49236	0.545301
ENST00000527134.5	ENSG00000087884.14	AAMDC	protein_coding	chr11	77821154	77900732	+	0	0	0	0	.	.
ENST00000529666.1	ENSG00000087884.14	AAMDC	protein_coding	chr11	77876948	77900771	+	0	0	0	0	.	.
ENST00000531855.1	ENSG00000087884.14	AAMDC	protein_coding	chr11	77821142	77841255	+	2.08417	1.3479	0.952735	0	3.54882	1
ENST00000532481.5	ENSG00000087884.14	AAMDC	protein_coding	chr11	77821109	77918432	+	1.21748	0	1.17913	1.20287	1.94103	1
ENST00000533193.5	ENSG00000087884.14	AAMDC	protein_coding	chr11	77841019	77872354	+	26.0418	3.98148	7.00874	9.19733	1.85154	0.535007
ENST00000630098.2	ENSG00000087884.14	AAMDC	protein_coding	chr11	77821162	77900686	+	0	0	0	0	.	.
ENST00000248450.8	ENSG00000127837.9	AAMP	protein_coding	chr2	218264123	218270257	-	2211.02	2494.3	1663.74	1582.14	1.44963	1.0786e-10
ENST00000420660.5	ENSG00000127837.9	AAMP	protein_coding	chr2	218264162	218269740	-	43.2	9.69448	224.468	215.536	8.31576	0
ENST00000422731.1	ENSG00000127837.9	AAMP	protein_coding	chr2	218264360	218266081	-	0	0	0	0	.	.
ENST00000444053.5	ENSG00000127837.9	AAMP	protein_coding	chr2	218264129	218270178	-	920.201	894.132	732.654	599.085	1.36237	6.87772e-05
ENST00000447885.1	ENSG00000127837.9	AAMP	protein_coding	chr2	218266087	218269710	-	0	0	0	0	.	.
ENST00000461911.1	ENSG00000127837.9	AAMP	protein_coding	chr2	218267380	218270145	-	144.458	151.918	117.969	112.579	1.2855	1
ENST00000465442.1	ENSG00000127837.9	AAMP	protein_coding	chr2	218265417	218266844	-	13.2891	13.9766	22.5544	10.4742	1.2112	0.773134
ENST00000475678.5	ENSG00000127837.9	AAMP	protein_coding	chr2	218264130	218270088	-	61.8544	44.0036	52.0043	60.0047	1.0581	1
ENST00000489767.5	ENSG00000127837.9	AAMP	protein_coding	chr2	218264183	218270116	-	48.6684	40.2502	18.7529	39.4264	1.52817	0.404362
ENST00000494720.5	ENSG00000127837.9	AAMP	protein_coding	chr2	218264181	218265921	-	11.659	14.8891	21.3469	18.737	1.50948	1
ENST00000250615.7	ENSG00000129673.9	AANAT	protein_coding	chr17	76453351	76470117	+	0	0	1.45269	1.74879	161.074	1
ENST00000392492.7	ENSG00000129673.9	AANAT	protein_coding	chr17	76467569	76470117	+	0	0	0	4.65418	233.709	1
ENST00000585649.1	ENSG00000129673.9	AANAT	protein_coding	chr17	76468610	76469687	+	1.03177	0	0	1.85057	1.7785	1
ENST00000587798.1	ENSG00000129673.9	AANAT	protein_coding	chr17	76467718	76470001	+	0	2.07369	0.433919	0.0740228	3.96575	1
ENST00000320849.8	ENSG00000131043.11	AAR2	protein_coding	chr20	36236465	36256933	+	692.005	650.018	856.981	869.888	1.28676	0.999968
ENST00000373932.3	ENSG00000131043.11	AAR2	protein_coding	chr20	36236485	36256933	+	82.8508	73.6988	86.0575	54.9064	1.11055	0.814378
ENST00000397286.7	ENSG00000131043.11	AAR2	protein_coding	chr20	36236459	36270918	+	0	0	9.69715	3.26626	649.17	1
ENST00000378279.3	ENSG00000205002.3	AARD	protein_coding	chr8	116938199	116944487	+	46.8628	32.2873	3.24496	2.22068	14.4322	1.79856e-14
ENST00000523536.1	ENSG00000205002.3	AARD	protein_coding	chr8	116938546	116942922	+	3.69372	0.891685	0.528249	0.555171	4.17375	1
ENST00000261772.12	ENSG00000090861.15	AARS	protein_coding	chr16	70252295	70289543	-	6546.03	6518.39	4297.37	3989.32	1.57655	0
ENST00000564359.5	ENSG00000090861.15	AARS	protein_coding	chr16	70255735	70264985	-	0	4.94574	6.62198	3.7474	2.09221	0.890295
ENST00000565361.2	ENSG00000090861.15	AARS	protein_coding	chr16	70254390	70262361	-	0	6.01369	0	0	301.684	1
ENST00000566969.1	ENSG00000090861.15	AARS	protein_coding	chr16	70262473	70265515	-	3.31197	3.349	0.999901	4.85775	1.13667	1
ENST00000567490.1	ENSG00000090861.15	AARS	protein_coding	chr16	70259024	70261413	-	13.7328	8.89611	2.66955	7.72613	2.1745	1
ENST00000569790.2	ENSG00000090861.15	AARS	protein_coding	chr16	70259036	70267796	-	0	0	0	0	.	.
ENST00000569825.1	ENSG00000090861.15	AARS	protein_coding	chr16	70253456	70258215	-	71.1815	34.0603	55.1172	62.8269	1.12067	0.810957
ENST00000244571.4	ENSG00000124608.4	AARS2	protein_coding	chr6	44299654	44313326	-	635.372	622.075	1503.5	1406.23	2.31398	0
ENST00000491573.1	ENSG00000124608.4	AARS2	protein_coding	chr6	44300572	44301420	-	5.35486	1.06795	2.95254	10.3817	2.07273	0.451841
ENST00000416949.5	ENSG00000266967.6	AARSD1	protein_coding	chr17	42956414	42964479	-	0	1.9389	5.84848	0.00925285	3.00053	0.382297
ENST00000427569.6	ENSG00000266967.6	AARSD1	protein_coding	chr17	42950546	42964476	-	191.805	128.766	435.372	437.928	2.7241	0
ENST00000430739.5	ENSG00000266967.6	AARSD1	protein_coding	chr17	42955901	42964498	-	0	0	11.8196	0	591.979	1
ENST00000436545.5	ENSG00000266967.6	AARSD1	protein_coding	chr17	42956405	42964454	-	0	2.167	0	4.31183	1.98072	0.450041
ENST00000441280.7	ENSG00000266967.6	AARSD1	protein_coding	chr17	42955887	42964443	-	6.29377	23.2564	74.1341	44.2749	4.00502	0.00158351
ENST00000450475.5	ENSG00000266967.6	AARSD1	protein_coding	chr17	42955855	42964482	-	0	1.86632	0	0	94.3159	1
ENST00000474578.1	ENSG00000266967.6	AARSD1	protein_coding	chr17	42950533	42955345	-	0	0	2.39599	1.98011	219.805	1
ENST00000478040.1	ENSG00000266967.6	AARSD1	protein_coding	chr17	42955274	42956539	-	0	0	0	14.1661	709.306	1
ENST00000483535.1	ENSG00000266967.6	AARSD1	protein_coding	chr17	42954849	42955456	-	3.14689	1.379	15.6117	15.4985	6.84799	0.999953
ENST00000483774.1	ENSG00000266967.6	AARSD1	protein_coding	chr17	42956028	42957532	-	5.62312	2.99648	11.7158	5.97734	2.05023	1
ENST00000486493.5	ENSG00000266967.6	AARSD1	protein_coding	chr17	42950526	42955261	-	0	0	0	2.84988	143.494	1
ENST00000486664.5	ENSG00000266967.6	AARSD1	protein_coding	chr17	42955090	42956525	-	6.27314	7.28901	23.2241	5.17234	2.09219	0.456956
ENST00000491665.5	ENSG00000266967.6	AARSD1	protein_coding	chr17	42955439	42956514	-	8.58429	14.1114	33.9589	22.9656	2.50683	0.999999
ENST00000492036.1	ENSG00000266967.6	AARSD1	protein_coding	chr17	42960942	42964466	-	5.91202	2.88242	5.51832	15.7669	2.41708	0.324554
ENST00000587023.5	ENSG00000266967.6	AARSD1	protein_coding	chr17	42950526	42952135	-	7.29458	7.09201	22.0261	22.9286	3.12181	0.999997
ENST00000591096.5	ENSG00000266967.6	AARSD1	protein_coding	chr17	42950526	42955946	-	8.65651	10.5654	24.9881	23.8816	2.54079	1
ENST00000591910.5	ENSG00000266967.6	AARSD1	protein_coding	chr17	42955930	42964418	-	4.26119	0	0	3.55309	1.19817	0.49246
ENST00000592136.5	ENSG00000266967.6	AARSD1	protein_coding	chr17	42950526	42955034	-	0	3.64969	3.35816	5.11683	2.31491	1
ENST00000593123.5	ENSG00000266967.6	AARSD1	protein_coding	chr17	42950526	42954076	-	6.06678	9.76706	16.4418	18.7555	2.22137	1
ENST00000514795.2	ENSG00000249038.2	AARSP1	processed_pseudogene	chr4	132592084	132592536	+	0	0	0	0	.	.
ENST00000205214.10	ENSG00000157426.13	AASDH	protein_coding	chr4	56338290	56387500	-	68.7053	89.6247	121.809	116.78	1.50684	1
ENST00000451613.5	ENSG00000157426.13	AASDH	protein_coding	chr4	56338287	56387508	-	0	28.7724	0	24.9457	1.15328	0.720396
ENST00000502617.1	ENSG00000157426.13	AASDH	protein_coding	chr4	56348928	56387500	-	34.2237	44.8746	47.0142	92.4545	1.76304	0.411925
ENST00000503808.5	ENSG00000157426.13	AASDH	protein_coding	chr4	56338605	56387459	-	9.0589	8.19106	66.965	41.5268	6.28327	1.26963e-06
ENST00000510012.1	ENSG00000157426.13	AASDH	protein_coding	chr4	56381759	56387472	-	1.41352	0	1.38665	1.42494	1.97527	1
ENST00000510762.1	ENSG00000157426.13	AASDH	protein_coding	chr4	56355300	56387458	-	2.22861	0	4.84857	0	2.16514	0.431491
ENST00000513376.5	ENSG00000157426.13	AASDH	protein_coding	chr4	56338290	56387423	-	36.0293	26.5743	121.46	150.359	4.34083	0
ENST00000514745.5	ENSG00000157426.13	AASDH	protein_coding	chr4	56338293	56387469	-	0	0	14.9136	0	746.681	1
ENST00000514796.1	ENSG00000157426.13	AASDH	protein_coding	chr4	56382424	56384299	-	0	0	0	0	.	.
ENST00000602986.5	ENSG00000157426.13	AASDH	protein_coding	chr4	56338287	56387508	-	0	0	45.1465	0	2258.32	0.995121
ENST00000278618.8	ENSG00000149313.10	AASDHPPT	protein_coding	chr11	106077489	106098710	+	250.709	334.351	1693.9	1663.63	5.73861	0
ENST00000524411.5	ENSG00000149313.10	AASDHPPT	protein_coding	chr11	106076242	106094654	+	18.4686	0.300684	46.8821	79.7411	6.74018	8.01925e-05
ENST00000525660.1	ENSG00000149313.10	AASDHPPT	protein_coding	chr11	106077658	106097298	+	36.6793	45.4863	132.553	151.071	3.45126	1.4056e-11
ENST00000533423.5	ENSG00000149313.10	AASDHPPT	protein_coding	chr11	106075501	106091459	+	0	0	0	0	.	.
ENST00000534152.1	ENSG00000149313.10	AASDHPPT	protein_coding	chr11	106091467	106098699	+	4.71517	7.6519	36.8548	56.9883	7.57751	2.96806e-08
ENST00000358954.6	ENSG00000008311.14	AASS	protein_coding	chr7	122076303	122133781	-	0	0	0	0	.	.
ENST00000393376.5	ENSG00000008311.14	AASS	protein_coding	chr7	122076133	122133822	-	0	0	101.131	48.9938	7507.26	0
ENST00000417368.6	ENSG00000008311.14	AASS	protein_coding	chr7	122076242	122144280	-	0	4.14737	208.017	299.95	121.896	0
ENST00000426162.1	ENSG00000008311.14	AASS	protein_coding	chr7	122077836	122082872	-	0	1.03684	2.20733	3.17373	5.11056	1
ENST00000431170.5	ENSG00000008311.14	AASS	protein_coding	chr7	122076303	122133781	-	0	0	17.9982	26.676	2234.71	0.994885
ENST00000460376.5	ENSG00000008311.14	AASS	protein_coding	chr7	122075647	122086153	-	0	0	56.4567	60.7172	5859.69	0
ENST00000473553.5	ENSG00000008311.14	AASS	protein_coding	chr7	122076149	122144255	-	4.12706	0	0	0	207.353	1
ENST00000400385.2	ENSG00000215458.8	AATBC	antisense	chr21	43805758	43812567	-	0	0	0	0	.	.
ENST00000437258.5	ENSG00000215458.8	AATBC	antisense	chr21	43805758	43810331	-	0	0	0	0	.	.
ENST00000448247.5	ENSG00000215458.8	AATBC	antisense	chr21	43805758	43810361	-	0	0	0	0	.	.
ENST00000610798.4	ENSG00000275700.4	AATF	protein_coding	chr17	36988658	37021154	+	1.96035	2.35363	6.1409	0	1.42153	0.511187
ENST00000613840.1	ENSG00000275700.4	AATF	protein_coding	chr17	36949019	36988692	+	0	0	3.04687	10.3539	671.04	1
ENST00000615319.1	ENSG00000275700.4	AATF	protein_coding	chr17	37054827	37056870	+	1.08335	4.36511	5.98054	5.81079	2.1599	1
ENST00000616062.1	ENSG00000275700.4	AATF	protein_coding	chr17	37054465	37056858	+	0	0	0	0	.	.
ENST00000616392.1	ENSG00000275700.4	AATF	protein_coding	chr17	37018951	37056871	+	2.47624	7.48601	2.32052	0	4.26496	0.351397
ENST00000616434.1	ENSG00000275700.4	AATF	protein_coding	chr17	36990775	37056870	+	2.77545	0	3.15063	0	1.13421	0.542368
ENST00000617141.1	ENSG00000275700.4	AATF	protein_coding	chr17	37031365	37056865	+	0	8.05627	1.50928	8.69768	1.2663	0.583955
ENST00000619387.4	ENSG00000275700.4	AATF	protein_coding	chr17	36948875	37056871	+	1018.31	1019.78	1800.3	1583.27	1.66017	1.9984e-15
ENST00000622432.1	ENSG00000275700.4	AATF	protein_coding	chr17	37051135	37056869	+	0	0	0	0	.	.
ENST00000326724.8	ENSG00000181409.11	AATK	protein_coding	chr17	81117295	81166017	-	0	23.5052	81.3032	21.0595	4.35204	0.342368
ENST00000374792.6	ENSG00000181409.11	AATK	protein_coding	chr17	81117298	81166072	-	0	0	0	30.0162	1501.81	1
ENST00000417379.5	ENSG00000181409.11	AATK	protein_coding	chr17	81117304	81131948	-	11.3804	0	49.8158	75.6976	11.0113	2.02555e-09
ENST00000570932.5	ENSG00000181409.11	AATK	protein_coding	chr17	81117298	81121505	-	0.639695	13.8211	0	0	724.041	1
ENST00000572339.5	ENSG00000181409.11	AATK	protein_coding	chr17	81124962	81128888	-	0	0	0	0	.	.
ENST00000572798.1	ENSG00000181409.11	AATK	protein_coding	chr17	81134368	81166077	-	0	0	2.82991	0	142.495	1
ENST00000573441.1	ENSG00000181409.11	AATK	protein_coding	chr17	81122509	81125014	-	0	0	0	0	.	.
ENST00000573469.1	ENSG00000181409.11	AATK	protein_coding	chr17	81118000	81128900	-	0	0	0	0	.	.
ENST00000575363.1	ENSG00000181409.11	AATK	protein_coding	chr17	81127853	81132847	-	0.3508	1.03684	0	0	70.3822	1
ENST00000576053.1	ENSG00000181409.11	AATK	protein_coding	chr17	81126446	81128925	-	0	0	0	0	.	.
ENST00000414089.5	ENSG00000225180.6	AATK-AS1	antisense	chr17	81165507	81183164	+	0	0	0	0	.	.
ENST00000571031.1	ENSG00000225180.6	AATK-AS1	antisense	chr17	81165516	81181978	+	0	1.03684	0	0.925285	1.11802	1
ENST00000521975.1	ENSG00000254180.1	AB015752.3	lincRNA	chr8	90534611	90620070	-	6.19059	18.6632	0	0	1243.69	0.889164
ENST00000413798.1	ENSG00000228757.1	AB019438.66	unprocessed_pseudogene	chr14	106436415	106436555	-	0	0	0	0	.	.
ENST00000605005.1	ENSG00000271201.1	AB019440.50	lincRNA	chr14	106206603	106208571	+	0	0	0	0	.	.
ENST00000392301.3	ENSG00000225200.2	AB019441.29	processed_pseudogene	chr14	105978520	105979146	-	5.16915	9.34196	6.1409	4.63568	1.3459	1
ENST00000629058.1	ENSG00000281376.1	ABALON	antisense	chr20	31721507	31723409	+	7.22236	12.4421	2.82991	5.55171	2.34294	1
ENST00000268251.12	ENSG00000183044.11	ABAT	protein_coding	chr16	8674565	8784575	+	1701.67	1983.97	75.1623	89.984	22.3148	0
ENST00000396600.6	ENSG00000183044.11	ABAT	protein_coding	chr16	8712969	8784575	+	0	0	0	6.24567	313.284	1
ENST00000425191.6	ENSG00000183044.11	ABAT	protein_coding	chr16	8720716	8781590	+	0	0	0	0	.	.
ENST00000561870.5	ENSG00000183044.11	ABAT	protein_coding	chr16	8712955	8748135	+	0	0	0	0	.	.
ENST00000562115.1	ENSG00000183044.11	ABAT	protein_coding	chr16	8720822	8757804	+	0	0	0	0	.	.
ENST00000563215.1	ENSG00000183044.11	ABAT	protein_coding	chr16	8713362	8715633	+	26.8259	18.6632	4.24486	0.925285	8.76836	0.906816
ENST00000563992.1	ENSG00000183044.11	ABAT	protein_coding	chr16	8674617	8737473	+	2.09448	3.21421	0.971602	0	5.37383	1
ENST00000564453.1	ENSG00000183044.11	ABAT	protein_coding	chr16	8765785	8768846	+	2.12544	2.10479	0	0	212.511	1
ENST00000564714.5	ENSG00000183044.11	ABAT	protein_coding	chr16	8674596	8750456	+	0	0	0	0	.	.
ENST00000565016.5	ENSG00000183044.11	ABAT	protein_coding	chr16	8713601	8750485	+	0	0	0	0	.	.
ENST00000565671.1	ENSG00000183044.11	ABAT	protein_coding	chr16	8746002	8760429	+	0	1.30642	0	0	66.3211	1
ENST00000566590.5	ENSG00000183044.11	ABAT	protein_coding	chr16	8712990	8781531	+	0	0	0	0	.	.
ENST00000567812.5	ENSG00000183044.11	ABAT	protein_coding	chr16	8713614	8781579	+	0	0	5.46172	0	274.086	1
ENST00000568847.5	ENSG00000183044.11	ABAT	protein_coding	chr16	8712837	8746025	+	0	0	0	0	.	.
ENST00000569156.5	ENSG00000183044.11	ABAT	protein_coding	chr16	8720719	8781522	+	13.0209	20.8716	0	0	1695.63	0.999988
ENST00000569695.1	ENSG00000183044.11	ABAT	protein_coding	chr16	8712968	8713865	+	0	0	0	0	.	.
ENST00000617274.1	ENSG00000274558.1	ABBA01037345.1	miRNA	KI270442.1	221098	221212	-	0	0	0	0	.	.
ENST00000620974.1	ENSG00000275477.1	ABBA01037346.1	miRNA	KI270442.1	241502	241574	+	0	0	0	0	.	.
ENST00000620475.1	ENSG00000276453.1	ABBA01037349.1	miRNA	KI270442.1	386824	386903	-	0	0	0	0	.	.
ENST00000634373.1	ENSG00000283095.1	ABC11-4932300O16.1	lincRNA	chr10	131891640	131895297	+	0	0	0	0	.	.
ENST00000526803.1	ENSG00000237215.3	ABC12-47043100G14.2	unprocessed_pseudogene	chr8	12290071	12296180	-	0	0	0	0	.	.
ENST00000331259.5	ENSG00000274067.1	ABC12-47964100C23.1	unprocessed_pseudogene	chr9	40481559	40497591	-	0	0	0.943302	0	48.1651	1
ENST00000619522.1	ENSG00000276144.1	ABC12-49244600F4.4	lincRNA	chr12	7115736	7116486	-	0	0	0	0.925285	47.2643	1
ENST00000635696.1	ENSG00000282994.1	ABC7-42391500H16.4	processed_pseudogene	chr4	190195738	190195978	-	0	0	0	0	.	.
ENST00000615923.2	ENSG00000277758.4	ABC7-42404400C24.1	protein_coding	chr10	47754135	47762707	-	0	0	0	0	.	.
ENST00000622861.4	ENSG00000277758.4	ABC7-42404400C24.1	protein_coding	chr10	47752137	47762793	-	0	0	0	0	.	.
ENST00000623662.3	ENSG00000277758.4	ABC7-42404400C24.1	protein_coding	chr10	47750864	47763592	-	2.85799	1.46195	15.9512	2.7481	4.31327	0.255151
ENST00000594133.3	ENSG00000268486.5	ABC7-42418200C9.1	transcribed_unprocessed_pseudogene	chr13	18413728	18422993	+	0	0	0	0	.	.
ENST00000623392.3	ENSG00000268486.5	ABC7-42418200C9.1	transcribed_unprocessed_pseudogene	chr13	18413127	18431605	+	0	0	0	0	.	.
ENST00000623586.3	ENSG00000268486.5	ABC7-42418200C9.1	transcribed_unprocessed_pseudogene	chr13	18408806	18423100	+	0	0	0	0	.	.
ENST00000615488.1	ENSG00000273644.1	ABC7-481722F1.1	processed_pseudogene	chr7	37032	37477	+	0	0	0	0	.	.
ENST00000635506.1	ENSG00000283061.1	ABC7-481722F1.2	lincRNA	chr7	24314	27234	+	0	0	0	0	.	.
ENST00000635602.1	ENSG00000283061.1	ABC7-481722F1.2	lincRNA	chr7	12704	27199	+	0	0	0	0	.	.
ENST00000374733.1	ENSG00000165029.15	ABCA1	protein_coding	chr9	104861438	104928139	-	0	0	0	0	.	.
ENST00000374736.7	ENSG00000165029.15	ABCA1	protein_coding	chr9	104781002	104928237	-	343.475	295.5	38.6754	30.6084	9.2202	0
ENST00000423487.6	ENSG00000165029.15	ABCA1	protein_coding	chr9	104855566	104928139	-	3.19847	0	0	0	160.924	1
ENST00000494467.1	ENSG00000165029.15	ABCA1	protein_coding	chr9	104825591	104830989	-	0	0	0	0.851262	43.5631	1
ENST00000269081.8	ENSG00000154263.17	ABCA10	protein_coding	chr17	69148007	69244846	-	0	0	0	0	.	.
ENST00000518929.5	ENSG00000154263.17	ABCA10	protein_coding	chr17	69148592	69225442	-	0	2.07369	1.22629	0	1.67993	1
ENST00000519732.5	ENSG00000154263.17	ABCA10	protein_coding	chr17	69148499	69175781	-	1.03177	0	0	0	52.5883	1
ENST00000521526.2	ENSG00000154263.17	ABCA10	protein_coding	chr17	69222678	69228700	-	0	0	0	0	.	.
ENST00000521538.5	ENSG00000154263.17	ABCA10	protein_coding	chr17	69147219	69150063	-	0	0	0	0.925285	47.2643	1
ENST00000522406.5	ENSG00000154263.17	ABCA10	protein_coding	chr17	69148008	69228655	-	0	0	0	16.6089	831.443	1
ENST00000522787.5	ENSG00000154263.17	ABCA10	protein_coding	chr17	69147214	69150062	-	0	0	0.943302	0	48.1651	1
ENST00000523419.5	ENSG00000154263.17	ABCA10	protein_coding	chr17	69148592	69225442	-	0	0	1.26403	0	64.2013	1
ENST00000523512.5	ENSG00000154263.17	ABCA10	protein_coding	chr17	69214704	69228677	-	0	0	0.339589	0	17.9794	1
ENST00000524231.5	ENSG00000154263.17	ABCA10	protein_coding	chr17	69148180	69150452	-	0	0	0.943302	0.0462643	50.4783	1
ENST00000524273.1	ENSG00000154263.17	ABCA10	protein_coding	chr17	69214772	69222613	-	0	0	0	0	.	.
ENST00000588514.1	ENSG00000154263.17	ABCA10	protein_coding	chr17	69148745	69149323	-	0	0	0	0	.	.
ENST00000451020.6	ENSG00000251595.7	ABCA11P	transcribed_processed_pseudogene	chr4	425435	474129	-	49.5557	31.2816	85.4726	74.3652	1.97704	1
ENST00000504019.1	ENSG00000251595.7	ABCA11P	transcribed_processed_pseudogene	chr4	425773	427882	-	4.93184	15.957	22.4506	26.0745	2.32175	1
ENST00000507854.1	ENSG00000251595.7	ABCA11P	transcribed_processed_pseudogene	chr4	425815	474051	-	0	0	0	0	.	.
ENST00000514396.5	ENSG00000251595.7	ABCA11P	transcribed_processed_pseudogene	chr4	425815	474051	-	11.7312	16.3199	16.8945	11.8066	1.02316	1
ENST00000272895.11	ENSG00000144452.14	ABCA12	protein_coding	chr2	214931542	215138428	-	483.898	895.729	2.82991	0	484.102	0
ENST00000389661.4	ENSG00000144452.14	ABCA12	protein_coding	chr2	214932622	215032086	-	0	10.4721	0	0	524.606	1
ENST00000412081.1	ENSG00000144452.14	ABCA12	protein_coding	chr2	215075492	215138404	-	0	0	0	0	.	.
ENST00000411975.5	ENSG00000179869.14	ABCA13	protein_coding	chr7	48455063	48647496	+	0	0	0.943302	0	48.1651	1
ENST00000417403.5	ENSG00000179869.14	ABCA13	protein_coding	chr7	48171458	48272995	+	1.03177	0	0	0	52.5883	1
ENST00000435451.1	ENSG00000179869.14	ABCA13	protein_coding	chr7	48507872	48520145	+	0	0	0	0	.	.
ENST00000435803.5	ENSG00000179869.14	ABCA13	protein_coding	chr7	48171460	48647495	+	0	0	0	0	.	.
ENST00000453246.5	ENSG00000179869.14	ABCA13	protein_coding	chr7	48376442	48644718	+	0	0	0	0	.	.
ENST00000484268.1	ENSG00000179869.14	ABCA13	protein_coding	chr7	48313067	48404665	+	1.03177	0	0	0	52.5883	1
ENST00000544596.5	ENSG00000179869.14	ABCA13	protein_coding	chr7	48279276	48646283	+	0	0	0	0	.	.
ENST00000611776.4	ENSG00000179869.14	ABCA13	protein_coding	chr7	48279276	48627092	+	0	0	0	0	.	.
ENST00000466730.1	ENSG00000238098.8	ABCA17P	unitary_pseudogene	chr16	2342979	2361512	+	0	0	0	0	.	.
ENST00000469908.5	ENSG00000238098.8	ABCA17P	unitary_pseudogene	chr16	2340922	2426699	+	6.32472	2.69579	0	0	452.026	1
ENST00000482286.5	ENSG00000238098.8	ABCA17P	unitary_pseudogene	chr16	2340971	2362666	+	3.99293	23.3601	5.86734	3.34028	2.96642	0.418654
ENST00000494925.1	ENSG00000238098.8	ABCA17P	unitary_pseudogene	chr16	2361144	2425685	+	0	0	0	0	.	.
ENST00000505660.5	ENSG00000238098.8	ABCA17P	unitary_pseudogene	chr16	2341119	2345933	+	2.06353	1.94926	0.735776	0.111034	4.65246	1
ENST00000512848.5	ENSG00000238098.8	ABCA17P	unitary_pseudogene	chr16	2339150	2361654	+	0	0	0	0.249827	13.4913	1
ENST00000265662.9	ENSG00000107331.16	ABCA2	protein_coding	chr9	137007234	137028288	-	0	0	0	0.0555171	3.77586	1
ENST00000341511.10	ENSG00000107331.16	ABCA2	protein_coding	chr9	137007227	137028190	-	3038.51	2750.08	595.658	694.547	4.48651	0
ENST00000371605.7	ENSG00000107331.16	ABCA2	protein_coding	chr9	137007234	137028288	-	3781.43	4001.36	536.701	464.151	7.77603	0
ENST00000398207.8	ENSG00000107331.16	ABCA2	protein_coding	chr9	137021781	137028873	-	0	0	0	0	.	.
ENST00000425423.1	ENSG00000107331.16	ABCA2	protein_coding	chr9	137023813	137028807	-	0	0	0	0	.	.
ENST00000431584.2	ENSG00000107331.16	ABCA2	protein_coding	chr9	137011477	137012949	-	79.5801	128.61	23.7807	26.3799	4.14922	7.32197e-06
ENST00000437791.2	ENSG00000107331.16	ABCA2	protein_coding	chr9	137009407	137010384	-	18.9845	18.4662	2.96197	0	12.5657	1
ENST00000459850.5	ENSG00000107331.16	ABCA2	protein_coding	chr9	137007377	137028915	-	357.992	202.35	80.5958	108.832	2.95787	0.0110568
ENST00000463603.5	ENSG00000107331.16	ABCA2	protein_coding	chr9	137009351	137011016	-	47.7604	40.2399	11.4706	5.39441	5.21294	0.998386
ENST00000464157.1	ENSG00000107331.16	ABCA2	protein_coding	chr9	137008236	137008788	-	22.606	7.17495	3.70718	3.81217	3.95272	0.12782
ENST00000464520.1	ENSG00000107331.16	ABCA2	protein_coding	chr9	137007657	137009183	-	28.6005	52.5472	13.3666	13.3889	3.03142	0.00716043
ENST00000464876.5	ENSG00000107331.16	ABCA2	protein_coding	chr9	137019426	137028178	-	103.063	97.1522	31.3742	28.0731	3.36714	3.51473e-09
ENST00000466707.1	ENSG00000107331.16	ABCA2	protein_coding	chr9	137017562	137018218	-	12.0304	20.768	3.15063	3.78442	4.71864	0.999991
ENST00000467624.1	ENSG00000107331.16	ABCA2	protein_coding	chr9	137018955	137019363	-	1.89845	2.03221	0	0	197.533	1
ENST00000470535.2	ENSG00000107331.16	ABCA2	protein_coding	chr9	137018783	137020805	-	0	0	0	0	.	.
ENST00000476211.5	ENSG00000107331.16	ABCA2	protein_coding	chr9	137021667	137028877	-	0	0	0	0	.	.
ENST00000479446.5	ENSG00000107331.16	ABCA2	protein_coding	chr9	137007242	137018219	-	487.406	367.872	213.715	85.7092	2.85629	9.70923e-05
ENST00000487109.5	ENSG00000107331.16	ABCA2	protein_coding	chr9	137007377	137028915	-	206.064	186.445	44.6937	54.6566	3.95017	0
ENST00000488535.2	ENSG00000107331.16	ABCA2	protein_coding	chr9	137012325	137018211	-	12.3296	0	0	0	617.48	1
ENST00000490486.2	ENSG00000107331.16	ABCA2	protein_coding	chr9	137007851	137009578	-	0	0	0	0	.	.
ENST00000492260.5	ENSG00000107331.16	ABCA2	protein_coding	chr9	137018212	137028171	-	34.3784	9.31085	0	0	2185.46	0.98947
ENST00000494046.5	ENSG00000107331.16	ABCA2	protein_coding	chr9	137020183	137028184	-	0	0	0	0	.	.
ENST00000614293.4	ENSG00000107331.16	ABCA2	protein_coding	chr9	137007234	137028922	-	72.0379	238.225	0	0	15514.1	0
ENST00000625103.1	ENSG00000107331.16	ABCA2	protein_coding	chr9	137022941	137028878	-	0	0	0	0	.	.
ENST00000301732.9	ENSG00000167972.13	ABCA3	protein_coding	chr16	2275881	2340735	-	1469.44	1774.91	782.601	594.533	2.35585	1.25e-12
ENST00000382381.7	ENSG00000167972.13	ABCA3	protein_coding	chr16	2275881	2340746	-	0	133.628	0	79.3339	1.68421	0.841662
ENST00000563623.5	ENSG00000167972.13	ABCA3	protein_coding	chr16	2289048	2340597	-	0	18.798	0	13.4536	1.39665	0.618841
ENST00000566200.1	ENSG00000167972.13	ABCA3	protein_coding	chr16	2278295	2283741	-	8.60493	12.9916	2.90537	3.91396	3.16063	1
ENST00000567910.1	ENSG00000167972.13	ABCA3	protein_coding	chr16	2323339	2329724	-	74.3181	59.7533	21.0073	10.7241	4.22316	0.229832
ENST00000569062.1	ENSG00000167972.13	ABCA3	protein_coding	chr16	2281393	2283972	-	1.47542	0	0	1.25839	1.16977	1
ENST00000370225.3	ENSG00000198691.11	ABCA4	protein_coding	chr1	93992837	94121132	-	4.12706	57.9284	0	0	3103.77	4.34515e-10
ENST00000460514.1	ENSG00000198691.11	ABCA4	protein_coding	chr1	94019582	94025595	-	0	0	0	0	.	.
ENST00000465352.1	ENSG00000198691.11	ABCA4	protein_coding	chr1	94001508	94010929	-	0	0	0	0	.	.
ENST00000470771.1	ENSG00000198691.11	ABCA4	protein_coding	chr1	94019400	94021367	-	0	0	0	0	.	.
ENST00000472033.1	ENSG00000198691.11	ABCA4	protein_coding	chr1	94059469	94061439	-	0	0	0	0	.	.
ENST00000484388.1	ENSG00000198691.11	ABCA4	protein_coding	chr1	94005375	94007752	-	0	0	0.943302	0	48.1651	1
ENST00000536513.5	ENSG00000198691.11	ABCA4	protein_coding	chr1	93992835	94063249	-	0	5.319	0	0	266.95	1
ENST00000392676.7	ENSG00000154265.15	ABCA5	protein_coding	chr17	69244311	69327101	-	12.5566	41.9299	18.0171	27.703	1.19166	0.766321
ENST00000586601.1	ENSG00000154265.15	ABCA5	protein_coding	chr17	69247376	69249141	-	25.3402	12.1	7.86714	2.34097	3.66247	0.033503
ENST00000586811.1	ENSG00000154265.15	ABCA5	protein_coding	chr17	69248260	69268874	-	47.3684	23.1838	0	0	3528.61	7.40031e-07
ENST00000586995.5	ENSG00000154265.15	ABCA5	protein_coding	chr17	69247346	69302849	-	139.33	110.424	81.6806	65.4454	1.69745	0.000522161
ENST00000587607.5	ENSG00000154265.15	ABCA5	protein_coding	chr17	69306763	69327090	-	3.8588	0	3.82037	0	1.01001	0.496818
ENST00000588106.1	ENSG00000154265.15	ABCA5	protein_coding	chr17	69249288	69251628	-	25.1132	30.5558	13.4515	9.58595	2.41523	0.999994
ENST00000588665.5	ENSG00000154265.15	ABCA5	protein_coding	chr17	69313285	69327244	-	1.42384	1.08869	0	0	126.626	1
ENST00000588877.5	ENSG00000154265.15	ABCA5	protein_coding	chr17	69246951	69315425	-	235.243	242.352	97.9997	189.461	1.66138	0.0988232
ENST00000589609.1	ENSG00000154265.15	ABCA5	protein_coding	chr17	69316900	69327111	-	18.871	12.9916	2.82991	2.77586	5.66726	0.999975
ENST00000589975.5	ENSG00000154265.15	ABCA5	protein_coding	chr17	69304094	69309320	-	0	0	0	0	.	.
ENST00000591234.5	ENSG00000154265.15	ABCA5	protein_coding	chr17	69247145	69286261	-	13.7225	35.8644	45.769	17.8395	1.28266	0.705138
ENST00000592568.1	ENSG00000154265.15	ABCA5	protein_coding	chr17	69309349	69327097	-	0	0	0.858405	0.157298	51.7852	1
ENST00000593153.5	ENSG00000154265.15	ABCA5	protein_coding	chr17	69273971	69327182	-	83.996	58.9342	26.7426	10.3817	3.84851	1.57214e-06
ENST00000593253.5	ENSG00000154265.15	ABCA5	protein_coding	chr17	69306763	69315360	-	48.3485	30.9187	0	0	3964.36	1.6616e-09
ENST00000284425.6	ENSG00000154262.12	ABCA6	protein_coding	chr17	69078702	69141874	-	0	0	0	0	.	.
ENST00000446604.6	ENSG00000154262.12	ABCA6	protein_coding	chr17	69078917	69098592	-	0	0	0	0.925285	47.2643	1
ENST00000589482.1	ENSG00000154262.12	ABCA6	protein_coding	chr17	69085654	69087618	-	0	0	0.943302	0	48.1651	1
ENST00000589803.5	ENSG00000154262.12	ABCA6	protein_coding	chr17	69105491	69117988	-	0	1.03684	0	0	52.8421	1
ENST00000590311.5	ENSG00000154262.12	ABCA6	protein_coding	chr17	69103912	69115442	-	0	0	0	0	.	.
ENST00000590645.1	ENSG00000154262.12	ABCA6	protein_coding	chr17	69135230	69141888	-	0	0	0	0	.	.
ENST00000592493.1	ENSG00000154262.12	ABCA6	protein_coding	chr17	69114780	69115914	-	0	0	0	0	.	.
ENST00000263094.10	ENSG00000064687.12	ABCA7	protein_coding	chr19	1040103	1065569	+	4.81835	0	69.512	3.83068	15.1628	0.0260787
ENST00000433129.5	ENSG00000064687.12	ABCA7	protein_coding	chr19	1041246	1065572	+	116.559	76.9441	3.42419	113.653	1.65267	0.835214
ENST00000435683.6	ENSG00000064687.12	ABCA7	protein_coding	chr19	1042625	1065572	+	95.9645	154.386	311.007	264.724	2.2996	1.20159e-08
ENST00000524383.1	ENSG00000064687.12	ABCA7	protein_coding	chr19	1064659	1065328	+	0	0	0	0	.	.
ENST00000524850.5	ENSG00000064687.12	ABCA7	protein_coding	chr19	1040120	1042391	+	4.23024	10.8039	12.3761	0	1.21442	0.568673
ENST00000525073.6	ENSG00000064687.12	ABCA7	protein_coding	chr19	1056934	1065569	+	12.5669	0	11.9611	0	1.05057	0.584221
ENST00000525238.2	ENSG00000064687.12	ABCA7	protein_coding	chr19	1040118	1042465	+	0	0	8.76328	2.63706	571.017	1
ENST00000525939.1	ENSG00000064687.12	ABCA7	protein_coding	chr19	1062261	1063945	+	0	2.85132	5.43342	0.925285	2.22153	0.483027
ENST00000526885.5	ENSG00000064687.12	ABCA7	protein_coding	chr19	1040103	1042744	+	2.81672	14.8891	24.0165	23.0766	2.65788	0.043811
ENST00000527496.1	ENSG00000064687.12	ABCA7	protein_coding	chr19	1041205	1042104	+	1.81591	0	0	4.25631	2.32926	0.433542
ENST00000529442.6	ENSG00000064687.12	ABCA7	protein_coding	chr19	1056928	1058740	+	1.4032	0	0	1.58224	1.1258	1
ENST00000530092.2	ENSG00000064687.12	ABCA7	protein_coding	chr19	1054076	1055939	+	4.15802	0	4.49955	0	1.08175	0.488614
ENST00000530703.1	ENSG00000064687.12	ABCA7	protein_coding	chr19	1040116	1041682	+	0	0	1.34892	0	68.4461	1
ENST00000531467.5	ENSG00000064687.12	ABCA7	protein_coding	chr19	1041202	1042176	+	0	0	0	0	.	.
ENST00000531478.5	ENSG00000064687.12	ABCA7	protein_coding	chr19	1064052	1065572	+	2.16671	3.58748	0	3.69189	1.55559	1
ENST00000532194.2	ENSG00000064687.12	ABCA7	protein_coding	chr19	1057040	1059263	+	0	2.23958	3.82037	3.8862	3.41947	1
ENST00000533574.1	ENSG00000064687.12	ABCA7	protein_coding	chr19	1045532	1047554	+	0	0	1.34892	0	68.4461	1
ENST00000611490.4	ENSG00000064687.12	ABCA7	protein_coding	chr19	1040101	1041553	+	7.32554	1.81448	5.64095	1.52672	1.27441	0.655612
ENST00000612569.1	ENSG00000064687.12	ABCA7	protein_coding	chr19	1062179	1065458	+	0	0	0	0	.	.
ENST00000269080.6	ENSG00000141338.13	ABCA8	protein_coding	chr17	68867292	68955351	-	0	0	0	0	.	.
ENST00000428549.8	ENSG00000141338.13	ABCA8	protein_coding	chr17	68931762	68955351	-	0	0	0	0.925285	47.2643	1
ENST00000430352.6	ENSG00000141338.13	ABCA8	protein_coding	chr17	68867292	68955392	-	0	0	0	0	.	.
ENST00000541225.5	ENSG00000141338.13	ABCA8	protein_coding	chr17	68886800	68955325	-	0	0	0	0	.	.
ENST00000585531.1	ENSG00000141338.13	ABCA8	protein_coding	chr17	68937071	68944874	-	0	0	0	0	.	.
ENST00000585850.1	ENSG00000141338.13	ABCA8	protein_coding	chr17	68931762	68955392	-	0	0	0	0	.	.
ENST00000586292.5	ENSG00000141338.13	ABCA8	protein_coding	chr17	68876680	68884597	-	0	0	0	0	.	.
ENST00000586539.5	ENSG00000141338.13	ABCA8	protein_coding	chr17	68868052	68955241	-	0	0	0	2.77586	139.793	1
ENST00000587206.1	ENSG00000141338.13	ABCA8	protein_coding	chr17	68918078	68919997	-	0	0	0	0	.	.
ENST00000588458.1	ENSG00000141338.13	ABCA8	protein_coding	chr17	68876314	68877646	-	0	0	0.943302	0	48.1651	1
ENST00000589533.5	ENSG00000141338.13	ABCA8	protein_coding	chr17	68894045	68929115	-	0	0	0	0	.	.
ENST00000589980.1	ENSG00000141338.13	ABCA8	protein_coding	chr17	68880779	68882605	-	0	0	0	0	.	.
ENST00000590359.1	ENSG00000141338.13	ABCA8	protein_coding	chr17	68894784	68903427	-	0	0	0	0	.	.
ENST00000591459.1	ENSG00000141338.13	ABCA8	protein_coding	chr17	68877197	68880267	-	0	0	0	0	.	.
ENST00000615593.4	ENSG00000141338.13	ABCA8	protein_coding	chr17	68894047	68955383	-	0	0	0	0	.	.
ENST00000340001.8	ENSG00000154258.16	ABCA9	protein_coding	chr17	68974488	69061064	-	0	0	1.00933	4.62643	282.788	1
ENST00000453985.6	ENSG00000154258.16	ABCA9	protein_coding	chr17	68974632	69060924	-	0	0	0	0	.	.
ENST00000460872.1	ENSG00000154258.16	ABCA9	protein_coding	chr17	68989925	68992682	-	0	0	0	0	.	.
ENST00000461623.1	ENSG00000154258.16	ABCA9	protein_coding	chr17	69032601	69049357	-	0	0	0	0	.	.
ENST00000482072.1	ENSG00000154258.16	ABCA9	protein_coding	chr17	68986608	68989141	-	0	0	0	0	.	.
ENST00000492580.1	ENSG00000154258.16	ABCA9	protein_coding	chr17	69011825	69017772	-	0	0	0.877271	0	44.8636	1
ENST00000495634.5	ENSG00000154258.16	ABCA9	protein_coding	chr17	69042915	69060906	-	0	0	0	0	.	.
ENST00000585714.1	ENSG00000154258.16	ABCA9	protein_coding	chr17	69049318	69060949	-	0	0	0	0	.	.
ENST00000458677.1	ENSG00000231749.3	ABCA9-AS1	antisense	chr17	69004714	69018323	+	0	0	0	0	.	.
ENST00000627453.2	ENSG00000231749.3	ABCA9-AS1	antisense	chr17	69012346	69034926	+	0	0	0	0	.	.
ENST00000627596.2	ENSG00000231749.3	ABCA9-AS1	antisense	chr17	69012346	69022196	+	0	0	0	0	.	.
ENST00000627957.2	ENSG00000231749.3	ABCA9-AS1	antisense	chr17	69012346	69027140	+	0	0	0	0	.	.
ENST00000629311.1	ENSG00000231749.3	ABCA9-AS1	antisense	chr17	69018104	69042784	+	0	0	0	0	.	.
ENST00000630575.2	ENSG00000231749.3	ABCA9-AS1	antisense	chr17	69012346	69020806	+	0	0	0	0	.	.
ENST00000630625.1	ENSG00000231749.3	ABCA9-AS1	antisense	chr17	68944531	69012050	+	0	0	0	0	.	.
ENST00000265724.7	ENSG00000085563.14	ABCB1	protein_coding	chr7	87503859	87713248	-	0	0	73.5493	58.8019	6618.56	0
ENST00000416177.1	ENSG00000085563.14	ABCB1	protein_coding	chr7	87585654	87713294	-	0	0	0	0	.	.
ENST00000475929.5	ENSG00000085563.14	ABCB1	protein_coding	chr7	87505902	87518963	-	0.83573	0	0	0	42.7865	1
ENST00000476862.1	ENSG00000085563.14	ABCB1	protein_coding	chr7	87600813	87713295	-	0	0	0	0	.	.
ENST00000482527.1	ENSG00000085563.14	ABCB1	protein_coding	chr7	87545949	87550158	-	0.877001	0.642843	0	0	76.9922	1
ENST00000483831.1	ENSG00000085563.14	ABCB1	protein_coding	chr7	87516509	87521119	-	0	0	0	0	.	.
ENST00000488737.6	ENSG00000085563.14	ABCB1	protein_coding	chr7	87503864	87531697	-	0	0.217737	0	9.15107	38.5765	0.11882
ENST00000491360.1	ENSG00000085563.14	ABCB1	protein_coding	chr7	87504156	87506141	-	0.887319	0	0	0	45.3659	1
ENST00000496821.5	ENSG00000085563.14	ABCB1	protein_coding	chr7	87515228	87537062	-	0	1.25458	0.509383	3.79367	3.39175	0.62856
ENST00000543898.5	ENSG00000085563.14	ABCB1	protein_coding	chr7	87503863	87713323	-	1.52701	4.1059	0	0	282.646	1
ENST00000622132.4	ENSG00000085563.14	ABCB1	protein_coding	chr7	87503633	87601073	-	0	0	32.5345	31.8853	3221.99	0.000435824
ENST00000344517.4	ENSG00000135776.4	ABCB10	protein_coding	chr1	229516582	229558695	-	303.339	315.128	1170.96	1274.22	3.95352	0
ENST00000486755.1	ENSG00000135776.4	ABCB10	protein_coding	chr1	229526062	229531902	-	0	3.18311	1.8866	3.29401	1.62362	1
ENST00000498158.1	ENSG00000135776.4	ABCB10	protein_coding	chr1	229517797	229519103	-	0	0	4.39579	4.90401	465.99	1
ENST00000614297.1	ENSG00000274099.1	ABCB10P1	processed_pseudogene	chr15	23179869	23182049	+	0	0	0	0	.	.
ENST00000561950.1	ENSG00000261524.1	ABCB10P3	processed_pseudogene	chr15	28402868	28405033	+	0	0	5.65981	4.17304	492.643	1
ENST00000566803.2	ENSG00000260053.2	ABCB10P4	processed_pseudogene	chr15	28506625	28508808	-	0	0	0	1.39718	70.859	1
ENST00000263817.6	ENSG00000073734.8	ABCB11	protein_coding	chr2	168922938	169031322	-	0	0	0	0	.	.
ENST00000439188.1	ENSG00000073734.8	ABCB11	protein_coding	chr2	168923383	168972032	-	0	0	0	0	.	.
ENST00000478354.1	ENSG00000073734.8	ABCB11	protein_coding	chr2	168969523	168970591	-	0	0	0	0	.	.
ENST00000265723.8	ENSG00000005471.15	ABCB4	protein_coding	chr7	87402049	87475739	-	0	0	0	0	.	.
ENST00000358400.7	ENSG00000005471.15	ABCB4	protein_coding	chr7	87402045	87475703	-	0	8.29474	0	0	415.737	1
ENST00000359206.7	ENSG00000005471.15	ABCB4	protein_coding	chr7	87402045	87475659	-	0	0	0	0	.	.
ENST00000417608.1	ENSG00000005471.15	ABCB4	protein_coding	chr7	87462861	87480435	-	0	0	0	0	.	.
ENST00000440025.1	ENSG00000005471.15	ABCB4	protein_coding	chr7	87401697	87403201	-	0	0	0	0	.	.
ENST00000453593.5	ENSG00000005471.15	ABCB4	protein_coding	chr7	87402096	87475465	-	5.15883	0	15.0928	14.5085	5.71969	1
ENST00000467079.1	ENSG00000005471.15	ABCB4	protein_coding	chr7	87405920	87408234	-	0	0	0	0	.	.
ENST00000467983.1	ENSG00000005471.15	ABCB4	protein_coding	chr7	87402134	87403379	-	0	0	0	0	.	.
ENST00000469770.1	ENSG00000005471.15	ABCB4	protein_coding	chr7	87423575	87431500	-	0	0	0	0.296091	15.8046	1
ENST00000473795.1	ENSG00000005471.15	ABCB4	protein_coding	chr7	87452372	87475472	-	0	0	0.943302	0	48.1651	1
ENST00000258738.10	ENSG00000004846.16	ABCB5	protein_coding	chr7	20647422	20755624	+	0	0	0	0	.	.
ENST00000404938.6	ENSG00000004846.16	ABCB5	protein_coding	chr7	20615207	20757009	+	0	0	0	0	.	.
ENST00000406935.5	ENSG00000004846.16	ABCB5	protein_coding	chr7	20647343	20667323	+	0	0	0	0	.	.
ENST00000441315.1	ENSG00000004846.16	ABCB5	protein_coding	chr7	20723094	20777038	+	0	0	0	0	.	.
ENST00000443026.6	ENSG00000004846.16	ABCB5	protein_coding	chr7	20647343	20660394	+	0	0	0	0	.	.
ENST00000477094.5	ENSG00000004846.16	ABCB5	protein_coding	chr7	20647330	20651696	+	0	0	0	0	.	.
ENST00000265316.7	ENSG00000115657.12	ABCB6	protein_coding	chr2	219209768	219218990	-	726.126	843.689	247.098	260.829	3.09055	0
ENST00000295750.4	ENSG00000115657.12	ABCB6	protein_coding	chr2	219209772	219218354	-	17.9527	47.4045	0	0	3268.86	3.07587e-05
ENST00000417678.5	ENSG00000115657.12	ABCB6	protein_coding	chr2	219214168	219218426	-	3.7969	3.41121	5.38626	0	1.33699	0.744821
ENST00000443805.1	ENSG00000115657.12	ABCB6	protein_coding	chr2	219209776	219211038	-	11.855	6.37658	0	0	912.579	1
ENST00000448398.5	ENSG00000115657.12	ABCB6	protein_coding	chr2	219213240	219218476	-	4.63263	0	0	0	232.631	1
ENST00000452545.1	ENSG00000115657.12	ABCB6	protein_coding	chr2	219215029	219218190	-	2.14607	0	0	2.18367	1.01736	0.816281
ENST00000485773.5	ENSG00000115657.12	ABCB6	protein_coding	chr2	219209772	219211108	-	36.3388	38.2595	8.70668	24.0574	2.27605	0.0059994
ENST00000487380.5	ENSG00000115657.12	ABCB6	protein_coding	chr2	219209772	219211039	-	2.78577	0	0	0	140.288	1
ENST00000492543.1	ENSG00000115657.12	ABCB6	protein_coding	chr2	219210711	219213420	-	10.5653	6.10701	11.414	8.40159	1.18831	1
ENST00000492953.5	ENSG00000115657.12	ABCB6	protein_coding	chr2	219214141	219216288	-	1.87781	2.80984	0	1.71178	2.7184	1
ENST00000494639.5	ENSG00000115657.12	ABCB6	protein_coding	chr2	219213602	219214683	-	0	0	0.707477	1.38793	105.77	1
ENST00000496984.5	ENSG00000115657.12	ABCB6	protein_coding	chr2	219213898	219215437	-	9.32716	0	0	0	467.358	1
ENST00000497882.5	ENSG00000115657.12	ABCB6	protein_coding	chr2	219209772	219215885	-	72.6776	64.0354	51.0798	53.0373	1.31301	1
ENST00000253577.7	ENSG00000131269.15	ABCB7	protein_coding	chrX	75053280	75156297	-	137.318	89.2514	469.623	419.543	3.92422	0
ENST00000339447.8	ENSG00000131269.15	ABCB7	protein_coding	chrX	75053282	75156279	-	0	0	0	0	.	.
ENST00000373394.7	ENSG00000131269.15	ABCB7	protein_coding	chrX	75053284	75156280	-	111.307	177.269	393.668	407.745	2.77701	0
ENST00000469368.1	ENSG00000131269.15	ABCB7	protein_coding	chrX	75069056	75071581	-	1.99131	3.70153	9.83864	7.66136	3.06678	1
ENST00000490858.1	ENSG00000131269.15	ABCB7	protein_coding	chrX	75053464	75062627	-	0	0	2.9714	0	149.57	1
ENST00000526404.1	ENSG00000131269.15	ABCB7	protein_coding	chrX	75076632	75156732	-	0	2.59211	0	0	130.605	1
ENST00000529949.5	ENSG00000131269.15	ABCB7	protein_coding	chrX	75053445	75156282	-	19.717	0	33.1099	25.4453	2.96778	0.0528534
ENST00000534524.5	ENSG00000131269.15	ABCB7	protein_coding	chrX	75075486	75156286	-	0	1.94926	1.82057	1.64701	1.77101	1
ENST00000534570.5	ENSG00000131269.15	ABCB7	protein_coding	chrX	75065208	75073902	-	0	0	0	0	.	.
ENST00000620875.4	ENSG00000131269.15	ABCB7	protein_coding	chrX	75053172	75156340	-	0	0	14.3476	20.6801	1752.39	0.999991
ENST00000297504.10	ENSG00000197150.12	ABCB8	protein_coding	chr7	151028450	151045562	+	115.981	198.752	57.9282	17.3028	4.18271	0.000777769
ENST00000358849.8	ENSG00000197150.12	ABCB8	protein_coding	chr7	151028423	151047782	+	255.042	242.393	398.894	398.002	1.60199	0.293936
ENST00000461373.5	ENSG00000197150.12	ABCB8	protein_coding	chr7	151028423	151033842	+	0	0	0	0	.	.
ENST00000462605.5	ENSG00000197150.12	ABCB8	protein_coding	chr7	151028450	151033242	+	7.28427	2.58174	4.90517	0	2.00724	0.476456
ENST00000466514.5	ENSG00000197150.12	ABCB8	protein_coding	chr7	151028450	151045562	+	59.0376	64.9478	20.0829	66.3059	1.4351	0.669649
ENST00000466956.5	ENSG00000197150.12	ABCB8	protein_coding	chr7	151028450	151034599	+	0	0	1.18856	0	60.4281	1
ENST00000469410.1	ENSG00000197150.12	ABCB8	protein_coding	chr7	151028657	151033060	+	0	0	0	0	.	.
ENST00000470645.5	ENSG00000197150.12	ABCB8	protein_coding	chr7	151028450	151042030	+	12.3399	4.68653	12.329	10.2059	1.32314	1
ENST00000471796.5	ENSG00000197150.12	ABCB8	protein_coding	chr7	151028450	151033034	+	4.9112	0	0	0	246.56	1
ENST00000472698.1	ENSG00000197150.12	ABCB8	protein_coding	chr7	151028473	151031626	+	3.40483	5.22569	4.82971	6.68981	1.33397	1
ENST00000477092.5	ENSG00000197150.12	ABCB8	protein_coding	chr7	151028467	151037570	+	162.049	169.99	119.403	151.164	1.22718	1
ENST00000477719.5	ENSG00000197150.12	ABCB8	protein_coding	chr7	151028464	151037524	+	0	15.1483	27.0445	21.0225	3.17023	0.0280675
ENST00000482309.5	ENSG00000197150.12	ABCB8	protein_coding	chr7	151028426	151045409	+	85.1104	0	29.431	0	2.89057	0.560554
ENST00000482899.1	ENSG00000197150.12	ABCB8	protein_coding	chr7	151037688	151045562	+	71.295	86.6904	106.98	88.2537	1.23574	1
ENST00000488370.1	ENSG00000197150.12	ABCB8	protein_coding	chr7	151028476	151033698	+	3.86912	0	8.00864	6.36596	3.70125	1
ENST00000488551.5	ENSG00000197150.12	ABCB8	protein_coding	chr7	151028476	151034547	+	0	0	0	0	.	.
ENST00000488826.1	ENSG00000197150.12	ABCB8	protein_coding	chr7	151028437	151033750	+	2.55878	6.62543	4.78254	2.60005	1.24338	1
ENST00000489192.5	ENSG00000197150.12	ABCB8	protein_coding	chr7	151028438	151034551	+	0	0	0	0	.	.
ENST00000491920.1	ENSG00000197150.12	ABCB8	protein_coding	chr7	151035619	151037586	+	18.84	11.7474	8.88591	4.85775	2.22379	1
ENST00000493338.1	ENSG00000197150.12	ABCB8	protein_coding	chr7	151032930	151034597	+	3.90007	0	5.06553	2.61856	1.96529	1
ENST00000498578.5	ENSG00000197150.12	ABCB8	protein_coding	chr7	151028462	151045563	+	69.3243	24.8428	7.1408	0	13.1532	0.00245914
ENST00000542328.5	ENSG00000197150.12	ABCB8	protein_coding	chr7	151028422	151047782	+	0	0	0	0	.	.
ENST00000280560.12	ENSG00000150967.17	ABCB9	protein_coding	chr12	122928992	122966496	-	191.248	249.527	89.925	54.5733	3.0501	1.79174e-09
ENST00000344275.11	ENSG00000150967.17	ABCB9	protein_coding	chr12	122920951	122966460	-	18.0765	15.0342	9.26323	0	3.56888	0.0191879
ENST00000346530.9	ENSG00000150967.17	ABCB9	protein_coding	chr12	122928994	122966509	-	44.108	35.543	14.7155	40.0741	1.45359	0.565516
ENST00000392439.7	ENSG00000150967.17	ABCB9	protein_coding	chr12	122928999	122975205	-	34.2237	34.4958	17.2719	34.7167	1.32169	0.747093
ENST00000426173.6	ENSG00000150967.17	ABCB9	protein_coding	chr12	122931326	122959787	-	4.09611	6.65653	3.24496	0	3.29947	1
ENST00000442028.6	ENSG00000150967.17	ABCB9	protein_coding	chr12	122929000	122975205	-	16.3948	0	0	0	820.738	1
ENST00000442833.6	ENSG00000150967.17	ABCB9	protein_coding	chr12	122924525	122966460	-	0	0	5.40512	4.21005	481.759	1
ENST00000536976.5	ENSG00000150967.17	ABCB9	protein_coding	chr12	122944391	122951005	-	18.84	18.404	8.15013	0	4.561	0.999976
ENST00000537276.5	ENSG00000150967.17	ABCB9	protein_coding	chr12	122931641	122966402	-	14.909	14.7024	15.7343	21.9663	1.27299	1
ENST00000538895.5	ENSG00000150967.17	ABCB9	protein_coding	chr12	122939449	122960260	-	33.7697	25.3404	16.0361	17.9505	1.73878	1
ENST00000540285.5	ENSG00000150967.17	ABCB9	protein_coding	chr12	122928994	122966500	-	0	0	10.7819	44.2009	2750.14	0.155317
ENST00000540971.5	ENSG00000150967.17	ABCB9	protein_coding	chr12	122940946	122949312	-	12.7217	10.1714	9.34813	10.8628	1.13258	1
ENST00000541424.1	ENSG00000150967.17	ABCB9	protein_coding	chr12	122946176	122953084	-	42.7048	57.6485	13.9797	17.8025	3.15617	0.594707
ENST00000541983.1	ENSG00000150967.17	ABCB9	protein_coding	chr12	122940126	122944702	-	0	0	0	0	.	.
ENST00000542448.5	ENSG00000150967.17	ABCB9	protein_coding	chr12	122935273	122946477	-	8.80096	7.01943	1.86774	0	8.3912	1
ENST00000542678.5	ENSG00000150967.17	ABCB9	protein_coding	chr12	122929000	122981649	-	50.928	73.6988	54.2871	32.4683	1.43643	0.516329
ENST00000543935.1	ENSG00000150967.17	ABCB9	protein_coding	chr12	122960039	122974682	-	0	0	0	0	.	.
ENST00000545373.1	ENSG00000150967.17	ABCB9	protein_coding	chr12	122940207	122944672	-	0	0	0	0	.	.
ENST00000546077.1	ENSG00000150967.17	ABCB9	protein_coding	chr12	122944395	122948571	-	12.6701	9.5908	6.056	6.1624	1.82057	1
ENST00000546289.5	ENSG00000150967.17	ABCB9	protein_coding	chr12	122930011	122944675	-	0	0	5.0561	0	253.805	1
ENST00000622723.1	ENSG00000150967.17	ABCB9	protein_coding	chr12	122972866	122973233	-	1.03177	1.03684	0	0	104.43	1
ENST00000399408.6	ENSG00000103222.18	ABCC1	protein_coding	chr16	15949577	16143074	+	0	0	0	0	.	.
ENST00000399410.7	ENSG00000103222.18	ABCC1	protein_coding	chr16	15949577	16143062	+	1780.31	2083.56	2192.85	2168.92	1.12886	0.579708
ENST00000572053.5	ENSG00000103222.18	ABCC1	protein_coding	chr16	16102683	16115069	+	13.8153	4.31327	4.47125	0	4.04088	0.169726
ENST00000572882.2	ENSG00000103222.18	ABCC1	protein_coding	chr16	16009856	16141525	+	0	70.1839	19.1773	0	3.65696	0.402494
ENST00000574224.1	ENSG00000103222.18	ABCC1	protein_coding	chr16	16014540	16056561	+	15.7344	3.60821	6.69745	0	2.88244	0.338344
ENST00000574761.1	ENSG00000103222.18	ABCC1	protein_coding	chr16	16106526	16122103	+	62.6385	79.9924	8.85761	28.8596	3.78011	1.24602e-07
ENST00000575422.5	ENSG00000103222.18	ABCC1	protein_coding	chr16	16076174	16111461	+	5.31359	0	3.56568	5.31114	1.66807	0.899397
ENST00000576557.1	ENSG00000103222.18	ABCC1	protein_coding	chr16	16097992	16106868	+	0	0	0	0	.	.
ENST00000244533.7	ENSG00000124574.14	ABCC10	protein_coding	chr6	43431751	43450425	+	113.278	110.839	48.3914	51.0387	2.25375	0.999826
ENST00000372512.2	ENSG00000124574.14	ABCC10	protein_coding	chr6	43445100	43447437	+	0	0	0	4.43212	222.606	1
ENST00000372515.8	ENSG00000124574.14	ABCC10	protein_coding	chr6	43427366	43441897	+	41.5389	37.3886	36.2322	18.6537	1.43787	0.603996
ENST00000372530.8	ENSG00000124574.14	ABCC10	protein_coding	chr6	43427554	43450430	+	512.622	608.575	422.807	475.615	1.24796	0.138318
ENST00000437104.3	ENSG00000124574.14	ABCC10	protein_coding	chr6	43446855	43447862	+	1.35161	2.76837	8.80101	2.23919	2.67156	0.40505
ENST00000443426.2	ENSG00000124574.14	ABCC10	protein_coding	chr6	43427856	43435156	+	9.83273	11.6956	11.8384	8.69768	1.04827	1
ENST00000463024.1	ENSG00000124574.14	ABCC10	protein_coding	chr6	43435798	43450426	+	78.7031	76.7471	79.1242	89.5861	1.08529	1
ENST00000469856.1	ENSG00000124574.14	ABCC10	protein_coding	chr6	43438711	43442061	+	2.44528	2.20848	2.06583	2.22068	1.08528	1
ENST00000502549.1	ENSG00000124574.14	ABCC10	protein_coding	chr6	43427548	43432176	+	6.83029	3.40084	4.46182	5.34815	1.04285	1
ENST00000505344.1	ENSG00000124574.14	ABCC10	protein_coding	chr6	43447993	43450422	+	0	4.87316	9.81035	1.88758	2.39476	0.405842
ENST00000353782.9	ENSG00000121270.15	ABCC11	protein_coding	chr16	48166910	48235177	-	0	9.73596	5.17873	9.01228	1.45665	0.54415
ENST00000356608.6	ENSG00000121270.15	ABCC11	protein_coding	chr16	48166910	48247394	-	5.76757	0	0	0	289.379	1
ENST00000394747.5	ENSG00000121270.15	ABCC11	protein_coding	chr16	48166911	48232271	-	0	0	0	0	.	.
ENST00000394748.5	ENSG00000121270.15	ABCC11	protein_coding	chr16	48166911	48235177	-	0	0	0	0	.	.
ENST00000565329.1	ENSG00000121270.15	ABCC11	protein_coding	chr16	48166910	48187390	-	0	0	0	0	.	.
ENST00000565487.1	ENSG00000121270.15	ABCC11	protein_coding	chr16	48215232	48223707	-	3.01276	0	0	1.27689	2.33848	0.614753
ENST00000567385.5	ENSG00000121270.15	ABCC11	protein_coding	chr16	48209353	48244588	-	2.5691	7.77632	4.25429	3.58085	1.31957	1
ENST00000569172.1	ENSG00000121270.15	ABCC11	protein_coding	chr16	48187390	48198250	-	0	1.1509	0	0.00925285	40.0267	1
ENST00000569991.1	ENSG00000121270.15	ABCC11	protein_coding	chr16	48224348	48247568	-	0	0	0	0	.	.
ENST00000311303.7	ENSG00000140798.15	ABCC12	protein_coding	chr16	48082973	48146770	-	0	0	0	0	.	.
ENST00000497206.6	ENSG00000140798.15	ABCC12	protein_coding	chr16	48083696	48146430	-	0	0	0	0	.	.
ENST00000526251.1	ENSG00000140798.15	ABCC12	protein_coding	chr16	48087166	48091238	-	0	0	0	0	.	.
ENST00000527640.1	ENSG00000140798.15	ABCC12	protein_coding	chr16	48141311	48155993	-	0	0	0	0	.	.
ENST00000528693.5	ENSG00000140798.15	ABCC12	protein_coding	chr16	48121240	48155993	-	0	0	0	0	.	.
ENST00000529084.5	ENSG00000140798.15	ABCC12	protein_coding	chr16	48083347	48156018	-	0	0	0	0	.	.
ENST00000529504.5	ENSG00000140798.15	ABCC12	protein_coding	chr16	48083696	48146430	-	0	0	0	0	.	.
ENST00000532355.1	ENSG00000140798.15	ABCC12	protein_coding	chr16	48084055	48086640	-	0	0	0	0	.	.
ENST00000532494.5	ENSG00000140798.15	ABCC12	protein_coding	chr16	48083696	48146430	-	0	0	0	0	.	.
ENST00000533185.1	ENSG00000140798.15	ABCC12	protein_coding	chr16	48111448	48115433	-	0	0	0	0	.	.
ENST00000533639.5	ENSG00000140798.15	ABCC12	protein_coding	chr16	48133769	48155993	-	0	0	0	0	.	.
ENST00000534418.5	ENSG00000140798.15	ABCC12	protein_coding	chr16	48083347	48146650	-	0	0	0	0	.	.
ENST00000429114.5	ENSG00000243064.8	ABCC13	transcribed_unprocessed_pseudogene	chr21	14236206	14279657	+	0	0	0	0	.	.
ENST00000463099.1	ENSG00000243064.8	ABCC13	transcribed_unprocessed_pseudogene	chr21	14274092	14362754	+	0	0	0	0	.	.
ENST00000467409.5	ENSG00000243064.8	ABCC13	transcribed_unprocessed_pseudogene	chr21	14273891	14301386	+	0	1.41011	0	0	71.5053	1
ENST00000471902.5	ENSG00000243064.8	ABCC13	transcribed_unprocessed_pseudogene	chr21	14273936	14291399	+	0	0	0	0	.	.
ENST00000481582.5	ENSG00000243064.8	ABCC13	transcribed_unprocessed_pseudogene	chr21	14273880	14299685	+	2.06353	3.77411	0	0	292.882	1
ENST00000482980.5	ENSG00000243064.8	ABCC13	transcribed_unprocessed_pseudogene	chr21	14273799	14338017	+	2.06353	0	0	0	104.177	1
ENST00000370434.1	ENSG00000023839.10	ABCC2	protein_coding	chr10	99782763	99798096	+	0	0	0	0	.	.
ENST00000370449.8	ENSG00000023839.10	ABCC2	protein_coding	chr10	99782732	99852192	+	23.7306	51.8421	37.7321	45.7091	1.10409	0.798917
ENST00000496621.1	ENSG00000023839.10	ABCC2	protein_coding	chr10	99792289	99794623	+	0	0	0	1.48046	75.0228	1
ENST00000285238.12	ENSG00000108846.15	ABCC3	protein_coding	chr17	50634857	50692252	+	241.041	296.247	0	0	26865.4	0
ENST00000427699.5	ENSG00000108846.15	ABCC3	protein_coding	chr17	50634857	50667923	+	57.3146	102.71	0	0	8002.21	0
ENST00000502426.5	ENSG00000108846.15	ABCC3	protein_coding	chr17	50634901	50691702	+	115.743	40.1673	0	0	7796.54	0
ENST00000503304.1	ENSG00000108846.15	ABCC3	protein_coding	chr17	50668430	50673120	+	5.06597	7.09201	0	0	608.899	1
ENST00000503337.1	ENSG00000108846.15	ABCC3	protein_coding	chr17	50678899	50691699	+	57.8511	36.4036	0.943302	0	97.8661	6.99441e-15
ENST00000504586.1	ENSG00000108846.15	ABCC3	protein_coding	chr17	50687413	50688475	+	1.17621	0	0	0	59.8106	1
ENST00000505699.5	ENSG00000108846.15	ABCC3	protein_coding	chr17	50634901	50691702	+	323.902	524	0	0	42396.1	0
ENST00000506464.5	ENSG00000108846.15	ABCC3	protein_coding	chr17	50673025	50675774	+	0	4.728	0.943302	0	4.92888	0.339454
ENST00000508929.1	ENSG00000108846.15	ABCC3	protein_coding	chr17	50687309	50691244	+	0	1.84558	0	0	93.279	1
ENST00000510633.5	ENSG00000108846.15	ABCC3	protein_coding	chr17	50672972	50676090	+	12.474	4.21995	0	0	835.7	1
ENST00000510891.1	ENSG00000108846.15	ABCC3	protein_coding	chr17	50674216	50676289	+	0	0	0	0	.	.
ENST00000513511.5	ENSG00000108846.15	ABCC3	protein_coding	chr17	50634814	50659368	+	0	0	0	0	.	.
ENST00000513589.1	ENSG00000108846.15	ABCC3	protein_coding	chr17	50662152	50667594	+	0	0	0	0	.	.
ENST00000513745.1	ENSG00000108846.15	ABCC3	protein_coding	chr17	50673615	50678102	+	0	5.33974	0	0	267.987	1
ENST00000515070.1	ENSG00000108846.15	ABCC3	protein_coding	chr17	50663743	50664353	+	3.16752	5.25679	0	0	422.216	1
ENST00000515585.1	ENSG00000108846.15	ABCC3	protein_coding	chr17	50658143	50663855	+	1.13494	5.63006	0	0	339.25	1
ENST00000515707.1	ENSG00000108846.15	ABCC3	protein_coding	chr17	50634777	50635915	+	1.03177	1.03684	0	0	104.43	1
ENST00000571855.1	ENSG00000108846.15	ABCC3	protein_coding	chr17	50663160	50664721	+	33.357	35.346	0	0	3436.15	3.617e-12
ENST00000376887.8	ENSG00000125257.13	ABCC4	protein_coding	chr13	95019829	95301429	-	137.565	188.996	615.533	583.337	3.67103	0
ENST00000467685.1	ENSG00000125257.13	ABCC4	protein_coding	chr13	95074216	95076019	-	0	0	1.07536	2.07264	158.4	1
ENST00000471041.1	ENSG00000125257.13	ABCC4	protein_coding	chr13	95043680	95055819	-	0	1.08869	0	0	55.4343	1
ENST00000474158.1	ENSG00000125257.13	ABCC4	protein_coding	chr13	95071730	95073776	-	0	0	0.971602	0	49.5801	1
ENST00000484109.1	ENSG00000125257.13	ABCC4	protein_coding	chr13	95043320	95044329	-	0	0	0	0	.	.
ENST00000536256.3	ENSG00000125257.13	ABCC4	protein_coding	chr13	95095769	95301433	-	0	0	0	7.60584	381.292	1
ENST00000629385.1	ENSG00000125257.13	ABCC4	protein_coding	chr13	95095944	95301446	-	24.4219	8.97906	19.149	39.889	1.7671	0.465944
ENST00000265586.10	ENSG00000114770.16	ABCC5	protein_coding	chr3	183919938	184017939	-	0	125.188	0	64.039	1.95458	0.798114
ENST00000334444.10	ENSG00000114770.16	ABCC5	protein_coding	chr3	183919934	184018015	-	938.845	1113.86	1063.37	907.344	1.04161	0.938508
ENST00000382494.6	ENSG00000114770.16	ABCC5	protein_coding	chr3	183983753	184017889	-	54.6939	38.2491	35.9493	40.2592	1.21953	1
ENST00000392579.6	ENSG00000114770.16	ABCC5	protein_coding	chr3	183983753	184017889	-	0	21.4523	32.11	19.2737	2.39396	0.304852
ENST00000427120.6	ENSG00000114770.16	ABCC5	protein_coding	chr3	183983753	184017863	-	342.299	425.914	207.894	258.044	1.64872	0.000486364
ENST00000437205.5	ENSG00000114770.16	ABCC5	protein_coding	chr3	183919939	184017836	-	18.7472	0	38.3735	66.0283	5.56407	0.000860833
ENST00000437341.5	ENSG00000114770.16	ABCC5	protein_coding	chr3	183988573	184017444	-	3.66277	3.70153	0	0	369.215	1
ENST00000438979.6	ENSG00000114770.16	ABCC5	protein_coding	chr3	183987771	184017916	-	11.1224	0	1.90547	0	5.78686	0.21414
ENST00000443376.5	ENSG00000114770.16	ABCC5	protein_coding	chr3	183983753	184017889	-	15.8582	7.82816	6.60312	6.42148	1.81734	1
ENST00000443497.1	ENSG00000114770.16	ABCC5	protein_coding	chr3	183925660	183942780	-	0	0	0	2.37798	119.899	1
ENST00000446941.2	ENSG00000114770.16	ABCC5	protein_coding	chr3	184000663	184017939	-	24.6386	21.1827	9.88581	4.70045	3.13847	0.999996
ENST00000476402.1	ENSG00000114770.16	ABCC5	protein_coding	chr3	183967304	183971831	-	1.59924	0	0	0	80.9618	1
ENST00000492216.1	ENSG00000114770.16	ABCC5	protein_coding	chr3	183977518	183983576	-	0	3.19348	0	0	160.674	1
ENST00000422946.1	ENSG00000223882.1	ABCC5-AS1	antisense	chr3	184006338	184011419	+	0	0	0	0	.	.
ENST00000205557.11	ENSG00000091262.14	ABCC6	protein_coding	chr16	16148928	16223464	-	0	9.85001	36.7511	24.9364	6.25202	1.13858e-05
ENST00000456970.6	ENSG00000091262.14	ABCC6	protein_coding	chr16	16150133	16223434	-	1.46511	6.23143	11.3196	18.2744	3.83773	1
ENST00000574094.5	ENSG00000091262.14	ABCC6	protein_coding	chr16	16181705	16223494	-	0	3.30753	0.896137	0	3.63213	0.479795
ENST00000575728.1	ENSG00000091262.14	ABCC6	protein_coding	chr16	16221187	16223467	-	6.45885	14.2981	18.4416	16.4238	1.67904	1
ENST00000576204.5	ENSG00000091262.14	ABCC6	protein_coding	chr16	16149594	16155776	-	0	3.77411	11.1404	11.1682	5.88507	0.999999
ENST00000576683.1	ENSG00000091262.14	ABCC6	protein_coding	chr16	16173082	16177521	-	0	0	0	0.925285	47.2643	1
ENST00000577103.1	ENSG00000091262.14	ABCC6	protein_coding	chr16	16202000	16223522	-	0.639695	0	8.68782	9.38239	27.4221	1
ENST00000622290.4	ENSG00000091262.14	ABCC6	protein_coding	chr16	16149566	16223471	-	0	0	4.17883	0.00925285	210.404	1
ENST00000546162.6	ENSG00000256340.8	ABCC6P1	transcribed_unprocessed_pseudogene	chr16	18571188	18598328	+	0	3.43195	10.1122	19.0609	8.45698	0.000836405
ENST00000565118.1	ENSG00000256340.8	ABCC6P1	transcribed_unprocessed_pseudogene	chr16	18571162	18573522	+	2.86831	5.94111	5.21646	9.38239	1.6557	1
ENST00000565566.1	ENSG00000256340.8	ABCC6P1	transcribed_unprocessed_pseudogene	chr16	18571276	18592716	+	0	0	0	0	.	.
ENST00000565647.5	ENSG00000256340.8	ABCC6P1	transcribed_unprocessed_pseudogene	chr16	18571216	18580252	+	0	1.76263	0	0	89.1317	1
ENST00000526069.1	ENSG00000255277.3	ABCC6P2	transcribed_unprocessed_pseudogene	chr16	14820792	14824669	-	0	0	0	0	.	.
ENST00000542005.2	ENSG00000255277.3	ABCC6P2	transcribed_unprocessed_pseudogene	chr16	14822432	14824702	-	6.10805	3.24532	12.1214	12.5746	2.63684	1
ENST00000302539.8	ENSG00000006071.11	ABCC8	protein_coding	chr11	17392886	17476845	-	0	29.4774	53.9758	28.3322	2.79102	0.257177
ENST00000389817.7	ENSG00000006071.11	ABCC8	protein_coding	chr11	17392885	17476845	-	20.4083	0	0	39.5189	1.9355	0.601616
ENST00000524561.1	ENSG00000006071.11	ABCC8	protein_coding	chr11	17402735	17407181	-	0.753189	0.870948	6.70688	0.45339	4.3672	0.320564
ENST00000525022.1	ENSG00000006071.11	ABCC8	protein_coding	chr11	17393041	17395915	-	1.03177	1.25458	0	0	115.317	1
ENST00000526002.1	ENSG00000006071.11	ABCC8	protein_coding	chr11	17430822	17443433	-	0	0	0	0	.	.
ENST00000526037.5	ENSG00000006071.11	ABCC8	protein_coding	chr11	17392885	17395780	-	3.10561	1.05758	1.65078	0	2.50374	1
ENST00000526168.5	ENSG00000006071.11	ABCC8	protein_coding	chr11	17392988	17395917	-	0	0	1.23573	0.240574	74.815	1
ENST00000526921.5	ENSG00000006071.11	ABCC8	protein_coding	chr11	17406677	17413552	-	0	0	10.4895	0	525.476	1
ENST00000527905.5	ENSG00000006071.11	ABCC8	protein_coding	chr11	17396811	17476819	-	5.36518	0	0	15.0451	2.79752	0.374603
ENST00000528202.5	ENSG00000006071.11	ABCC8	protein_coding	chr11	17430597	17442791	-	3.73499	1.62784	3.04687	7.40228	1.94491	1
ENST00000528374.1	ENSG00000006071.11	ABCC8	protein_coding	chr11	17395921	17404538	-	0	0	2.66955	0	134.477	1
ENST00000529967.5	ENSG00000006071.11	ABCC8	protein_coding	chr11	17406883	17414570	-	1.61987	0	0.339589	0	4.56041	1
ENST00000530147.5	ENSG00000006071.11	ABCC8	protein_coding	chr11	17410246	17413536	-	0	0	0	0	.	.
ENST00000531137.1	ENSG00000006071.11	ABCC8	protein_coding	chr11	17396935	17404561	-	0.846048	0	0	0	43.3024	1
ENST00000531642.5	ENSG00000006071.11	ABCC8	protein_coding	chr11	17392885	17395885	-	0	0	2.83934	4.80223	383.078	1
ENST00000531891.1	ENSG00000006071.11	ABCC8	protein_coding	chr11	17396933	17402678	-	0	0	0	0.351608	18.5804	1
ENST00000531911.1	ENSG00000006071.11	ABCC8	protein_coding	chr11	17410597	17428093	-	0	0	1.49042	0	75.5209	1
ENST00000532220.1	ENSG00000006071.11	ABCC8	protein_coding	chr11	17395913	17397508	-	0	0	2.06583	1.88758	198.671	1
ENST00000532728.5	ENSG00000006071.11	ABCC8	protein_coding	chr11	17430564	17476807	-	10.0804	5.61969	10.6593	4.63568	1.02645	1
ENST00000612903.1	ENSG00000006071.11	ABCC8	protein_coding	chr11	17470190	17476778	-	0.515883	0.518421	0	0.0370114	18.4929	1
ENST00000261200.8	ENSG00000069431.10	ABCC9	protein_coding	chr12	21797401	21936674	-	7.0676	8.29474	6.32956	8.21653	1.05604	1
ENST00000261201.8	ENSG00000069431.10	ABCC9	protein_coding	chr12	21805174	21936674	-	0	0	0.641446	2.75735	170.94	1
ENST00000326684.8	ENSG00000069431.10	ABCC9	protein_coding	chr12	21922969	21941402	-	0	0	0	0.925285	47.2643	1
ENST00000538350.5	ENSG00000069431.10	ABCC9	protein_coding	chr12	21923464	21941233	-	0	0	0.981035	1.85057	142.58	1
ENST00000544039.5	ENSG00000069431.10	ABCC9	protein_coding	chr12	21805174	21910978	-	1.18653	0	0.679178	1.06408	1.46143	1
ENST00000621589.1	ENSG00000069431.10	ABCC9	protein_coding	chr12	21923813	21936674	-	0	0	2.69784	0	135.892	1
ENST00000218104.5	ENSG00000101986.11	ABCD1	protein_coding	chrX	153724868	153744762	+	275.069	460.058	118.12	123.331	3.04444	0.00252932
ENST00000370129.4	ENSG00000101986.11	ABCD1	protein_coding	chrX	153725817	153729897	+	9.6986	11.706	11.1121	6.20866	1.2355	1
ENST00000443684.2	ENSG00000101986.11	ABCD1	protein_coding	chrX	153735344	153740604	+	0	0	0	0	.	.
ENST00000429313.1	ENSG00000215151.4	ABCD1P2	unprocessed_pseudogene	chr10	38601418	38605609	+	0	0	0	0	.	.
ENST00000562927.2	ENSG00000261233.2	ABCD1P3	unprocessed_pseudogene	chr16	32475051	32478250	-	0	0	0	0	.	.
ENST00000399687.3	ENSG00000225293.1	ABCD1P4	unprocessed_pseudogene	chr22	16387694	16390887	+	0	0	0	0	.	.
ENST00000445663.1	ENSG00000214330.4	ABCD1P5	unprocessed_pseudogene	chr2	91840601	91843802	+	0	0	0	0	.	.
ENST00000308666.3	ENSG00000173208.3	ABCD2	protein_coding	chr12	39550033	39619751	-	2.06353	0	7.54642	17.5804	12.0693	0.00379991
ENST00000315713.5	ENSG00000117528.11	ABCD3	protein_coding	chr1	94418479	94478723	+	18.4996	12.1933	26.4313	13.102	1.28785	0.704781
ENST00000370214.8	ENSG00000117528.11	ABCD3	protein_coding	chr1	94418455	94518663	+	672.041	645.414	1586.22	1511.74	2.35145	0
ENST00000464165.1	ENSG00000117528.11	ABCD3	protein_coding	chr1	94513474	94518496	+	8.8835	3.55637	9.72545	6.25493	1.28415	1
ENST00000468860.1	ENSG00000117528.11	ABCD3	protein_coding	chr1	94418831	94475694	+	0	0	0	0	.	.
ENST00000484213.1	ENSG00000117528.11	ABCD3	protein_coding	chr1	94481493	94518666	+	20.6766	10.4825	46.4388	41.8784	2.83322	0.999231
ENST00000493416.5	ENSG00000117528.11	ABCD3	protein_coding	chr1	94480222	94487791	+	2.13576	4.37548	3.66001	0	1.77478	1
ENST00000356924.8	ENSG00000119688.20	ABCD4	protein_coding	chr14	74285423	74303056	-	28.9823	27.9429	34.7041	28.2027	1.10504	1
ENST00000460308.6	ENSG00000119688.20	ABCD4	protein_coding	chr14	74292322	74303055	-	13.4542	8.86501	0	0	1116.96	1
ENST00000465085.2	ENSG00000119688.20	ABCD4	protein_coding	chr14	74286526	74288641	-	13.4233	11.1253	31.2139	29.3408	2.46553	0.999998
ENST00000466822.1	ENSG00000119688.20	ABCD4	protein_coding	chr14	74289301	74290499	-	2.3937	3.28679	4.04677	1.66551	1.00558	1
ENST00000469672.5	ENSG00000119688.20	ABCD4	protein_coding	chr14	74290378	74302992	-	0	0	8.79158	10.4187	961.514	1
ENST00000470637.1	ENSG00000119688.20	ABCD4	protein_coding	chr14	74295879	74302959	-	0	0	2.37712	2.75735	257.724	1
ENST00000474270.1	ENSG00000119688.20	ABCD4	protein_coding	chr14	74286710	74292826	-	7.55252	0	35.0248	23.5207	7.73395	1.18145e-06
ENST00000475240.5	ENSG00000119688.20	ABCD4	protein_coding	chr14	74295730	74302934	-	1.21748	3.349	3.84867	7.28199	2.4312	1
ENST00000477803.5	ENSG00000119688.20	ABCD4	protein_coding	chr14	74297836	74302987	-	9.01763	11.6541	16.0173	21.8275	1.82994	1
ENST00000481348.5	ENSG00000119688.20	ABCD4	protein_coding	chr14	74285996	74290452	-	31.8816	66.4513	116.309	66.9444	1.86343	0.369185
ENST00000481935.5	ENSG00000119688.20	ABCD4	protein_coding	chr14	74286014	74302937	-	142.291	142.649	368.473	363.285	2.56801	0
ENST00000484380.2	ENSG00000119688.20	ABCD4	protein_coding	chr14	74287811	74289953	-	16.4463	29.5293	82.4729	83.5162	3.60924	5.12461e-07
ENST00000489207.1	ENSG00000119688.20	ABCD4	protein_coding	chr14	74299899	74302997	-	0	1.35826	0	0	68.9132	1
ENST00000489678.1	ENSG00000119688.20	ABCD4	protein_coding	chr14	74294054	74298069	-	47.6676	45.3722	146.325	155.698	3.24568	0
ENST00000493427.1	ENSG00000119688.20	ABCD4	protein_coding	chr14	74299061	74302995	-	9.21367	10.5447	8.49915	8.42009	1.16761	1
ENST00000493752.5	ENSG00000119688.20	ABCD4	protein_coding	chr14	74299178	74302976	-	0	0	8.2256	9.14182	869.371	1
ENST00000496015.5	ENSG00000119688.20	ABCD4	protein_coding	chr14	74289079	74295914	-	24.1536	20.6746	59.4752	37.6499	2.16608	0.0176868
ENST00000553486.5	ENSG00000119688.20	ABCD4	protein_coding	chr14	74286345	74302945	-	52.878	82.315	95.0566	82.7945	1.31549	0.533376
ENST00000553745.5	ENSG00000119688.20	ABCD4	protein_coding	chr14	74286570	74302969	-	0.938907	10.8661	5.88621	26.4169	2.73345	0.411702
ENST00000553998.5	ENSG00000119688.20	ABCD4	protein_coding	chr14	74292551	74295940	-	0	0	0	0	.	.
ENST00000554453.5	ENSG00000119688.20	ABCD4	protein_coding	chr14	74292748	74302918	-	0	1.81448	2.62238	4.40436	3.84128	1
ENST00000555617.5	ENSG00000119688.20	ABCD4	protein_coding	chr14	74292604	74302959	-	0	0	0	0	.	.
ENST00000555904.1	ENSG00000119688.20	ABCD4	protein_coding	chr14	74286284	74288768	-	0	0	0	0	.	.
ENST00000556119.5	ENSG00000119688.20	ABCD4	protein_coding	chr14	74292312	74302916	-	0	5.15311	0	0	258.655	1
ENST00000556517.1	ENSG00000119688.20	ABCD4	protein_coding	chr14	74286397	74290452	-	0	0	0	0	.	.
ENST00000556971.1	ENSG00000119688.20	ABCD4	protein_coding	chr14	74292831	74302910	-	1.18653	0	11.48	12.1397	19.5931	1
ENST00000557554.5	ENSG00000119688.20	ABCD4	protein_coding	chr14	74290347	74302997	-	0	0	0	0	.	.
ENST00000557588.5	ENSG00000119688.20	ABCD4	protein_coding	chr14	74292775	74302987	-	9.67796	2.62321	21.7903	0.795745	1.83473	0.571606
ENST00000296577.8	ENSG00000164163.10	ABCE1	protein_coding	chr4	145097932	145129179	+	1656.77	1766.43	2870.26	2892.1	1.68332	0
ENST00000502586.5	ENSG00000164163.10	ABCE1	protein_coding	chr4	145098288	145110984	+	64.929	75.2955	83.3974	110.812	1.38493	0.297938
ENST00000502803.5	ENSG00000164163.10	ABCE1	protein_coding	chr4	145098311	145123305	+	0	0	0	0	.	.
ENST00000504292.1	ENSG00000164163.10	ABCE1	protein_coding	chr4	145108027	145117415	+	0	0	5.20703	8.88274	705.488	1
ENST00000504683.1	ENSG00000164163.10	ABCE1	protein_coding	chr4	145122869	145127643	+	15.559	27.3519	35.6097	28.2952	1.48902	1
ENST00000506506.5	ENSG00000164163.10	ABCE1	protein_coding	chr4	145098314	145123538	+	0	0	0	0	.	.
ENST00000507193.5	ENSG00000164163.10	ABCE1	protein_coding	chr4	145098311	145127573	+	12.0923	7.6519	0	0	988.21	1
ENST00000509593.1	ENSG00000164163.10	ABCE1	protein_coding	chr4	145121034	145123327	+	12.1232	10.3581	19.2622	16.5534	1.5926	1
ENST00000510321.1	ENSG00000164163.10	ABCE1	protein_coding	chr4	145121320	145123931	+	15.6003	8.27401	22.2431	25.6859	2.00671	1
ENST00000515678.5	ENSG00000164163.10	ABCE1	protein_coding	chr4	145121010	145123690	+	16.1265	10.3581	19.3188	34.9388	2.04786	0.17048
ENST00000326195.12	ENSG00000204574.12	ABCF1	protein_coding	chr6	30571376	30591532	+	1861.25	1816.76	2065.44	1654.98	1.01153	0.96648
ENST00000376545.7	ENSG00000204574.12	ABCF1	protein_coding	chr6	30571393	30591313	+	1053.01	961.06	1435.74	1548.4	1.48164	0
ENST00000441867.5	ENSG00000204574.12	ABCF1	protein_coding	chr6	30571433	30583708	+	324.14	341.018	332.071	336.276	1.0048	1
ENST00000468958.1	ENSG00000204574.12	ABCF1	protein_coding	chr6	30571442	30580448	+	2.54846	2.40548	0	0	248.697	1
ENST00000475993.1	ENSG00000204574.12	ABCF1	protein_coding	chr6	30582465	30597179	+	29.6839	42.0025	55.004	70.7103	1.75346	0.0787815
ENST00000479542.1	ENSG00000204574.12	ABCF1	protein_coding	chr6	30589429	30590743	+	6.19059	7.36159	18.8849	12.917	2.34464	1
ENST00000542772.1	ENSG00000204574.12	ABCF1	protein_coding	chr6	30578127	30578494	+	2.11512	1.08869	1.9149	3.83068	1.78844	1
ENST00000222388.6	ENSG00000033050.7	ABCF2	protein_coding	chr7	151207837	151227166	-	396.322	287.879	337.127	229.082	1.20838	0.853941
ENST00000287844.6	ENSG00000033050.7	ABCF2	protein_coding	chr7	151212490	151227230	-	1437.67	1513.39	3248.96	3051.92	2.13512	0
ENST00000441774.1	ENSG00000033050.7	ABCF2	protein_coding	chr7	151223680	151227035	-	18.8504	5.39158	47.5519	67.7679	4.75394	6.14781e-07
ENST00000468073.5	ENSG00000033050.7	ABCF2	protein_coding	chr7	151221636	151226626	-	45.6144	6.78095	58.4565	87.7355	2.78949	0.0520221
ENST00000473874.1	ENSG00000033050.7	ABCF2	protein_coding	chr7	151218160	151221984	-	0	0	2.81104	0	141.552	1
ENST00000477252.1	ENSG00000033050.7	ABCF2	protein_coding	chr7	151226473	151226958	-	1.03177	1.03684	11.3196	6.477	8.53038	0.999999
ENST00000465687.1	ENSG00000242159.1	ABCF2P1	processed_pseudogene	chr3	88317156	88319022	+	0	1.03684	0.943302	0	1.0971	1
ENST00000450549.1	ENSG00000228769.1	ABCF2P2	unprocessed_pseudogene	chr7	72103181	72104209	+	0	0	0	0	.	.
ENST00000292808.5	ENSG00000161204.11	ABCF3	protein_coding	chr3	184186174	184194005	+	43.85	46.3676	0	0	4511.88	7.77045e-13
ENST00000421340.5	ENSG00000161204.11	ABCF3	protein_coding	chr3	184186095	184187958	+	11.8859	16.1229	2.65068	7.80015	2.67685	1
ENST00000429586.6	ENSG00000161204.11	ABCF3	protein_coding	chr3	184186023	184194007	+	1577.57	1473.82	562.246	559.76	2.71955	0
ENST00000463685.1	ENSG00000161204.11	ABCF3	protein_coding	chr3	184186160	184187046	+	2.77545	2.00111	3.85811	5.13533	1.87915	1
ENST00000466416.1	ENSG00000161204.11	ABCF3	protein_coding	chr3	184186199	184187658	+	0	0	0	0	.	.
ENST00000466742.5	ENSG00000161204.11	ABCF3	protein_coding	chr3	184189830	184194006	+	54.4669	36.9946	30.346	12.3155	2.14335	0.0631475
ENST00000468892.5	ENSG00000161204.11	ABCF3	protein_coding	chr3	184189633	184194002	+	34.5229	50.4839	14.1684	11.1774	3.35202	5.03223e-06
ENST00000471226.5	ENSG00000161204.11	ABCF3	protein_coding	chr3	184188314	184189725	+	7.71761	10.3373	5.37682	1.27689	2.70838	1
ENST00000472608.5	ENSG00000161204.11	ABCF3	protein_coding	chr3	184188334	184189959	+	0	6.70837	0	0	336.419	1
ENST00000473311.5	ENSG00000161204.11	ABCF3	protein_coding	chr3	184186176	184194012	+	22.8227	27.5904	9.1689	8.37383	2.8716	1
ENST00000475728.5	ENSG00000161204.11	ABCF3	protein_coding	chr3	184188790	184189701	+	12.6907	5.60932	2.45259	7.41153	1.85348	0.513597
ENST00000478288.5	ENSG00000161204.11	ABCF3	protein_coding	chr3	184186161	184187901	+	27.9093	48.7109	15.1117	6.19941	3.59288	0.0024347
ENST00000480539.1	ENSG00000161204.11	ABCF3	protein_coding	chr3	184193150	184193769	+	4.79771	0	3.28269	1.50821	1.00141	0.62004
ENST00000480562.3	ENSG00000161204.11	ABCF3	protein_coding	chr3	184190864	184194006	+	0	1.42047	0	0	72.0237	1
ENST00000481116.5	ENSG00000161204.11	ABCF3	protein_coding	chr3	184186191	184187613	+	2.29052	0	0	0	115.526	1
ENST00000485921.5	ENSG00000161204.11	ABCF3	protein_coding	chr3	184186104	184187283	+	25.0306	25.5582	4.86744	6.01435	4.64225	0.999053
ENST00000489719.1	ENSG00000161204.11	ABCF3	protein_coding	chr3	184188809	184189880	+	8.60493	6.18995	0	2.60005	5.65442	1
ENST00000498136.5	ENSG00000161204.11	ABCF3	protein_coding	chr3	184186196	184188827	+	39.8365	63.8073	15.2721	24.6033	2.59839	0.00382941
ENST00000343687.7	ENSG00000160179.18	ABCG1	protein_coding	chr21	42219821	42297244	+	0	0	0	0	.	.
ENST00000347800.6	ENSG00000160179.18	ABCG1	protein_coding	chr21	42216077	42297244	+	0	0	0	0	.	.
ENST00000361802.6	ENSG00000160179.18	ABCG1	protein_coding	chr21	42219118	42297244	+	222.985	276.267	0	6.50475	76.5197	0
ENST00000398437.1	ENSG00000160179.18	ABCG1	protein_coding	chr21	42256084	42297244	+	7.63507	0	0	0	382.753	1
ENST00000398449.7	ENSG00000160179.18	ABCG1	protein_coding	chr21	42219118	42297244	+	258.953	381.61	32.1477	21.1243	12.0202	0
ENST00000398457.6	ENSG00000160179.18	ABCG1	protein_coding	chr21	42199689	42297244	+	0	0	0	0	.	.
ENST00000450121.5	ENSG00000160179.18	ABCG1	protein_coding	chr21	42219117	42284648	+	6.81997	21.0272	0	0	1393.36	1
ENST00000462050.5	ENSG00000160179.18	ABCG1	protein_coding	chr21	42199812	42297244	+	0	0	0	0	.	.
ENST00000467818.1	ENSG00000160179.18	ABCG1	protein_coding	chr21	42276686	42286141	+	1.73337	5.10127	0	1.05483	6.37744	1
ENST00000472587.5	ENSG00000160179.18	ABCG1	protein_coding	chr21	42276344	42297244	+	0	0	0	0	.	.
ENST00000496783.1	ENSG00000160179.18	ABCG1	protein_coding	chr21	42285934	42295352	+	4.34373	23.1216	1.81114	0	15.01	0.0529203
ENST00000237612.7	ENSG00000118777.10	ABCG2	protein_coding	chr4	88090269	88158912	-	118.808	189.006	56.1642	64.5201	2.55031	0.00153447
ENST00000503830.1	ENSG00000118777.10	ABCG2	protein_coding	chr4	88131844	88159239	-	4.5604	0	0	1.61925	2.79421	0.41256
ENST00000505480.5	ENSG00000118777.10	ABCG2	protein_coding	chr4	88131844	88158671	-	5.35486	4.88353	2.32052	1.40643	2.73779	1
ENST00000515655.5	ENSG00000118777.10	ABCG2	protein_coding	chr4	88090264	88231322	-	6.44854	0	0	0	323.427	1
ENST00000524604.5	ENSG00000172350.9	ABCG4	protein_coding	chr11	119149253	119154359	+	0	0	0.801807	2.75735	178.958	1
ENST00000533694.5	ENSG00000172350.9	ABCG4	protein_coding	chr11	119152875	119160371	+	0	0	16.7625	11.6771	1422.98	0.942267
ENST00000534402.2	ENSG00000172350.9	ABCG4	protein_coding	chr11	119155630	119158495	+	0	0	2.45259	4.66344	356.801	1
ENST00000615496.4	ENSG00000172350.9	ABCG4	protein_coding	chr11	119149513	119161436	+	0	0	0	0	.	.
ENST00000619701.4	ENSG00000172350.9	ABCG4	protein_coding	chr11	119149012	119162653	+	5.15883	0	61.1071	77.1318	26.6969	0
ENST00000622721.1	ENSG00000172350.9	ABCG4	protein_coding	chr11	119149896	119161648	+	0	0	0	0	.	.
ENST00000260645.5	ENSG00000138075.11	ABCG5	protein_coding	chr2	43812472	43838819	-	0	0	0	0	.	.
ENST00000405322.5	ENSG00000138075.11	ABCG5	protein_coding	chr2	43812560	43838752	-	0	0	0	0	.	.
ENST00000409962.1	ENSG00000138075.11	ABCG5	protein_coding	chr2	43812843	43838865	-	0	0	0.943302	2.77586	186.958	1
ENST00000486512.5	ENSG00000138075.11	ABCG5	protein_coding	chr2	43812560	43838750	-	0	0	0	0	.	.
ENST00000272286.2	ENSG00000143921.6	ABCG8	protein_coding	chr2	43838964	43878466	+	0	0	0.943302	0	48.1651	1
ENST00000316470.8	ENSG00000143994.13	ABHD1	protein_coding	chr2	27123835	27130812	+	0	0	0	0	.	.
ENST00000416071.1	ENSG00000143994.13	ABHD1	protein_coding	chr2	27123840	27129856	+	0.433342	2.07369	0	0	126.351	1
ENST00000420647.5	ENSG00000143994.13	ABHD1	protein_coding	chr2	27123836	27130812	+	4.11675	0	6.33899	8.64216	3.62632	1
ENST00000448950.5	ENSG00000143994.13	ABHD1	protein_coding	chr2	27123823	27130812	+	0	0	0	0	.	.
ENST00000489120.5	ENSG00000143994.13	ABHD1	protein_coding	chr2	27123789	27130812	+	2.32147	0	1.83001	4.10827	2.54467	1
ENST00000496739.1	ENSG00000143994.13	ABHD1	protein_coding	chr2	27130115	27130687	+	0.288894	1.03684	3.1412	2.64632	4.31549	1
ENST00000621324.4	ENSG00000143994.13	ABHD1	protein_coding	chr2	27123789	27130353	+	0	0	0	0	.	.
ENST00000622011.1	ENSG00000143994.13	ABHD1	protein_coding	chr2	27123855	27126961	+	1.09367	1.03684	16.0361	18.8388	16.2263	0.856878
ENST00000273359.7	ENSG00000144827.8	ABHD10	protein_coding	chr3	111979035	111993363	+	343.506	381.413	865.584	782.199	2.27302	0
ENST00000491580.1	ENSG00000144827.8	ABHD10	protein_coding	chr3	111979010	111992271	+	0	9.21753	0	11.7419	1.27327	0.553031
ENST00000493784.1	ENSG00000144827.8	ABHD10	protein_coding	chr3	111979052	111991976	+	53.1978	11.0527	79.8883	55.9705	2.11417	0.255066
ENST00000494817.1	ENSG00000144827.8	ABHD10	protein_coding	chr3	111979053	111991540	+	28.0228	10.4099	46.0898	57.1271	2.68478	0.000202654
ENST00000497293.1	ENSG00000144827.8	ABHD10	protein_coding	chr3	111979018	111982321	+	19.9647	14.0389	30.9781	21.9478	1.55615	1
ENST00000222800.7	ENSG00000106077.18	ABHD11	protein_coding	chr7	73736094	73738867	-	1026.43	1000.71	237.156	255.573	4.11398	0
ENST00000357419.8	ENSG00000106077.18	ABHD11	protein_coding	chr7	73736094	73738852	-	0	0	0	0	.	.
ENST00000395147.8	ENSG00000106077.18	ABHD11	protein_coding	chr7	73736559	73738832	-	49.2359	55.2326	6.69745	7.92969	7.13371	0.00469648
ENST00000412965.5	ENSG00000106077.18	ABHD11	protein_coding	chr7	73736536	73738739	-	79.3325	77.8565	10.1877	18.8943	5.402	1.50749e-07
ENST00000437775.6	ENSG00000106077.18	ABHD11	protein_coding	chr7	73736094	73738852	-	8.40889	9.54932	0	14.3142	1.25422	0.582655
ENST00000437891.5	ENSG00000106077.18	ABHD11	protein_coding	chr7	73736564	73738463	-	5.7263	6.92611	0	0	633.621	1
ENST00000458339.5	ENSG00000106077.18	ABHD11	protein_coding	chr7	73736290	73738823	-	18.3242	7.71411	8.98967	0	2.89226	0.232415
ENST00000462381.1	ENSG00000106077.18	ABHD11	protein_coding	chr7	73736857	73737502	-	33.5118	25.89	5.0278	6.81935	5.00724	1
ENST00000468331.1	ENSG00000106077.18	ABHD11	protein_coding	chr7	73737646	73738383	-	7.89301	10.4514	6.35786	0	2.8794	0.983854
ENST00000468998.1	ENSG00000106077.18	ABHD11	protein_coding	chr7	73737714	73738831	-	9.2343	12.4421	0.150928	8.38308	2.5364	0.298475
ENST00000474130.1	ENSG00000106077.18	ABHD11	protein_coding	chr7	73737568	73738767	-	0	8.81317	0	1.14735	7.56683	0.208485
ENST00000480445.5	ENSG00000106077.18	ABHD11	protein_coding	chr7	73737670	73738852	-	22.2036	10.8557	3.81094	11.7049	2.12923	0.298065
ENST00000486114.1	ENSG00000106077.18	ABHD11	protein_coding	chr7	73736663	73738510	-	14.8884	13.7382	6.45219	9.80802	1.75959	1
ENST00000497897.5	ENSG00000106077.18	ABHD11	protein_coding	chr7	73736094	73738781	-	114.619	99.4125	72.672	35.5309	1.97787	0.00397943
ENST00000427153.1	ENSG00000225969.1	ABHD11-AS1	antisense	chr7	73735038	73736054	+	2.06353	3.11053	0.943302	0.925285	2.75024	1
ENST00000339157.9	ENSG00000100997.18	ABHD12	protein_coding	chr20	25300198	25390976	-	1197.36	1243.37	558.284	504.678	2.29614	0
ENST00000376542.7	ENSG00000100997.18	ABHD12	protein_coding	chr20	25294743	25390983	-	196.789	118.076	30.5441	14.2031	7.03381	1.79219e-07
ENST00000450393.5	ENSG00000100997.18	ABHD12	protein_coding	chr20	25309499	25339731	-	0	0	0	0	.	.
ENST00000461204.1	ENSG00000100997.18	ABHD12	protein_coding	chr20	25320199	25390753	-	5.92234	1.53453	2.62238	3.94171	1.13559	1
ENST00000465694.1	ENSG00000100997.18	ABHD12	protein_coding	chr20	25294743	25300884	-	0	1.81448	0	0	91.7238	1
ENST00000471287.5	ENSG00000100997.18	ABHD12	protein_coding	chr20	25308457	25390134	-	4.33342	0	0	0	217.671	1
ENST00000481556.1	ENSG00000100997.18	ABHD12	protein_coding	chr20	25306833	25310472	-	0	1.773	0	0	89.6501	1
ENST00000491682.5	ENSG00000100997.18	ABHD12	protein_coding	chr20	25306833	25339749	-	44.1802	48.7109	0	0	4645.55	1.18017e-13
ENST00000576316.5	ENSG00000100997.18	ABHD12	protein_coding	chr20	25303263	25309498	-	0	0	0	1.81356	91.6779	1
ENST00000337334.6	ENSG00000131969.14	ABHD12B	protein_coding	chr14	50872160	50904970	+	0	0	0	0	.	.
ENST00000353130.5	ENSG00000131969.14	ABHD12B	protein_coding	chr14	50872160	50904970	+	0	0	0	0	.	.
ENST00000382029.7	ENSG00000131969.14	ABHD12B	protein_coding	chr14	50872160	50904970	+	0	0	0	0	.	.
ENST00000553715.1	ENSG00000131969.14	ABHD12B	protein_coding	chr14	50893740	50904141	+	0	0	0	0	.	.
ENST00000554241.5	ENSG00000131969.14	ABHD12B	protein_coding	chr14	50872163	50893569	+	0	0	0.943302	0	48.1651	1
ENST00000554566.5	ENSG00000131969.14	ABHD12B	protein_coding	chr14	50893582	50904571	+	0	0	0	0	.	.
ENST00000555292.1	ENSG00000131969.14	ABHD12B	protein_coding	chr14	50885778	50893564	+	0	0	0	0	.	.
ENST00000556857.5	ENSG00000131969.14	ABHD12B	protein_coding	chr14	50891074	50904831	+	0	0	0	0	.	.
ENST00000557345.5	ENSG00000131969.14	ABHD12B	protein_coding	chr14	50872160	50904970	+	0	0	0	0	.	.
ENST00000375898.3	ENSG00000139826.5	ABHD13	protein_coding	chr13	108218379	108234255	+	221.83	238.474	227.336	242.425	1.02054	1
ENST00000273596.7	ENSG00000248487.8	ABHD14A	protein_coding	chr3	51975068	51981196	+	68.7465	43.3919	171.021	167.708	3.02027	6.32805e-12
ENST00000458031.6	ENSG00000248487.8	ABHD14A	protein_coding	chr3	51975026	51981199	+	3.35324	0	0	0	168.662	1
ENST00000474575.1	ENSG00000248487.8	ABHD14A	protein_coding	chr3	51975102	51979007	+	1.3413	0	1.21686	5.89407	5.23834	0.253763
ENST00000491470.1	ENSG00000248487.8	ABHD14A	protein_coding	chr3	51975103	51981195	+	0	0	4.00904	4.13602	408.253	1
ENST00000494478.5	ENSG00000248487.8	ABHD14A	protein_coding	chr3	51973684	51980468	+	1.8675	3.79485	7.32946	5.94958	2.34042	1
ENST00000497864.5	ENSG00000248487.8	ABHD14A	protein_coding	chr3	51971426	51980474	+	0	1.53453	2.56578	2.54453	3.30024	1
ENST00000463721.5	ENSG00000114786.15	ABHD14A-ACY1	protein_coding	chr3	51975050	51989183	+	0	0	12.3573	0	618.863	1
ENST00000463937.1	ENSG00000114786.15	ABHD14A-ACY1	protein_coding	chr3	51975060	51989174	+	0	0	3.32042	0	167.021	1
ENST00000486081.5	ENSG00000114786.15	ABHD14A-ACY1	protein_coding	chr3	51975050	51986659	+	0	6.76022	0	2.04488	3.28359	0.366571
ENST00000497128.1	ENSG00000114786.15	ABHD14A-ACY1	protein_coding	chr3	51975060	51986889	+	1.08335	1.22347	0	1.95235	1.17972	1
ENST00000315877.14	ENSG00000114779.19	ABHD14B	protein_coding	chr3	51968511	51974630	-	6.32472	6.00332	0	0	617.402	1
ENST00000361143.9	ENSG00000114779.19	ABHD14B	protein_coding	chr3	51968553	51974066	-	293.248	281.71	295.989	113.903	1.40269	0.845853
ENST00000395008.6	ENSG00000114779.19	ABHD14B	protein_coding	chr3	51968530	51974031	-	140.526	162.287	231.137	366.145	1.97238	0.0800199
ENST00000461108.5	ENSG00000114779.19	ABHD14B	protein_coding	chr3	51969084	51974021	-	22.0798	24.4384	70.5873	70.1181	3.02387	0.0371162
ENST00000473912.1	ENSG00000114779.19	ABHD14B	protein_coding	chr3	51971337	51974079	-	1.73337	2.90316	1.42439	4.70045	1.31962	1
ENST00000483233.5	ENSG00000114779.19	ABHD14B	protein_coding	chr3	51968510	51983409	-	27.414	0	0	14.8508	1.84482	0.636155
ENST00000487005.1	ENSG00000114779.19	ABHD14B	protein_coding	chr3	51968516	51974630	-	10.1216	35.0764	32.1383	35.6235	1.499	0.537929
ENST00000525795.1	ENSG00000114779.19	ABHD14B	protein_coding	chr3	51969273	51974049	-	0	3.91927	2.62238	8.124	2.73309	0.390947
ENST00000307201.4	ENSG00000168792.4	ABHD15	protein_coding	chr17	29560547	29567137	-	625.25	634.548	299.027	322.924	2.02552	0
ENST00000581474.1	ENSG00000264031.1	ABHD15-AS1	antisense	chr17	29560547	29707090	+	0	0	0	0	.	.
ENST00000395952.7	ENSG00000204427.11	ABHD16A	protein_coding	chr6	31686949	31703444	-	715.096	673.129	265.955	185.187	3.07705	0
ENST00000440843.2	ENSG00000204427.11	ABHD16A	protein_coding	chr6	31687186	31703070	-	0	0	0	16.2758	814.788	1
ENST00000468037.1	ENSG00000204427.11	ABHD16A	protein_coding	chr6	31692894	31702984	-	3.61118	9.38343	4.88631	9.4009	1.09932	1
ENST00000468205.5	ENSG00000204427.11	ABHD16A	protein_coding	chr6	31686955	31688389	-	6.33504	20.488	6.88611	0	3.88686	0.176269
ENST00000471644.5	ENSG00000204427.11	ABHD16A	protein_coding	chr6	31687653	31690245	-	6.55171	0	18.9698	5.0428	3.65698	0.257196
ENST00000474007.5	ENSG00000204427.11	ABHD16A	protein_coding	chr6	31687575	31688303	-	0	0	0	0	.	.
ENST00000475742.5	ENSG00000204427.11	ABHD16A	protein_coding	chr6	31686955	31690602	-	20.5115	19.8348	22.9883	14.4437	1.07782	1
ENST00000477016.5	ENSG00000204427.11	ABHD16A	protein_coding	chr6	31687773	31691646	-	4.34373	9.27974	5.90507	4.07125	1.36485	1
ENST00000477462.5	ENSG00000204427.11	ABHD16A	protein_coding	chr6	31691649	31703300	-	5.54058	0	0	0	278.029	1
ENST00000482224.5	ENSG00000204427.11	ABHD16A	protein_coding	chr6	31692752	31703311	-	15.5797	0	8.69725	0	1.78952	0.539714
ENST00000490209.5	ENSG00000204427.11	ABHD16A	protein_coding	chr6	31687387	31688321	-	3.04371	0	0	0	153.185	1
ENST00000492084.5	ENSG00000204427.11	ABHD16A	protein_coding	chr6	31686959	31703073	-	0	0	11.4517	5.40366	843.768	1
ENST00000492899.1	ENSG00000204427.11	ABHD16A	protein_coding	chr6	31691589	31692294	-	4.51913	6.90537	1.06593	3.95097	2.27213	1
ENST00000495769.5	ENSG00000204427.11	ABHD16A	protein_coding	chr6	31686989	31703340	-	29.9006	0	10.2443	51.5661	2.06648	0.67615
ENST00000496579.5	ENSG00000204427.11	ABHD16A	protein_coding	chr6	31691446	31693056	-	1.41352	1.62784	9.73488	0	3.18645	0.422054
ENST00000498420.5	ENSG00000204427.11	ABHD16A	protein_coding	chr6	31689015	31703356	-	12.0613	29.7367	5.80131	16.4978	1.87364	0.443958
ENST00000369916.5	ENSG00000183260.7	ABHD16B	protein_coding	chr20	63861498	63862988	+	8.25413	5.18421	3.77321	2.77586	2.04875	1
ENST00000250974.9	ENSG00000129968.15	ABHD17A	protein_coding	chr19	1876976	1885433	-	13.6812	0	0	0	685.061	1
ENST00000292577.11	ENSG00000129968.15	ABHD17A	protein_coding	chr19	1876810	1885547	-	664.509	665.674	845.076	733.927	1.18705	0.116399
ENST00000588598.5	ENSG00000129968.15	ABHD17A	protein_coding	chr19	1876977	1883602	-	277.05	257.697	685.385	687.968	2.56817	0
ENST00000590661.1	ENSG00000129968.15	ABHD17A	protein_coding	chr19	1876979	1881585	-	7.99618	0	0	0	400.809	1
ENST00000591351.5	ENSG00000129968.15	ABHD17A	protein_coding	chr19	1876977	1883800	-	34.3372	46.8757	71.1816	63.0212	1.65232	1
ENST00000592757.1	ENSG00000129968.15	ABHD17A	protein_coding	chr19	1877204	1880017	-	0	7.2579	2.72614	0	2.65023	0.395706
ENST00000358206.4	ENSG00000198658.4	ABHD17AP1	unprocessed_pseudogene	chr1	148146395	148149566	+	3.23974	2.31216	2.98084	2.94241	1.06664	1
ENST00000503096.1	ENSG00000250536.1	ABHD17AP3	unprocessed_pseudogene	chr1	214605470	214608840	-	1.04208	0	0.962168	0.934538	1.80467	1
ENST00000411545.2	ENSG00000229107.2	ABHD17AP4	processed_pseudogene	chr22	20667836	20670984	-	0	0	0	0	.	.
ENST00000580133.2	ENSG00000263366.2	ABHD17AP5	processed_pseudogene	chr22	22114844	22118005	-	0	0	0.962168	0	49.1084	1
ENST00000458502.2	ENSG00000226981.2	ABHD17AP6	unprocessed_pseudogene	chr17	20814620	20844257	+	0	0	0	0	.	.
ENST00000569060.1	ENSG00000260864.1	ABHD17AP7	unprocessed_pseudogene	chr16	32726615	32729537	-	0	0	0	0	.	.
ENST00000569698.2	ENSG00000260540.2	ABHD17AP8	unprocessed_pseudogene	chr16	32199902	32202822	+	0	0	0	0	.	.
ENST00000561925.2	ENSG00000261536.2	ABHD17AP9	unprocessed_pseudogene	chr16	33140850	33143797	+	0	0	0	0	.	.
ENST00000333421.6	ENSG00000107362.13	ABHD17B	protein_coding	chr9	71865152	71910742	-	223.893	190.955	301.932	299.459	1.44964	0.993599
ENST00000377041.6	ENSG00000107362.13	ABHD17B	protein_coding	chr9	71862452	71910931	-	49.5248	62.0343	82.9351	91.9363	1.56742	1
ENST00000258884.4	ENSG00000136379.11	ABHD17C	protein_coding	chr15	80695303	80755621	+	699.857	678.417	303.743	304.789	2.26487	0
ENST00000558464.1	ENSG00000136379.11	ABHD17C	protein_coding	chr15	80695311	80755339	+	30.1688	0	0	0	1509.44	0.999999
ENST00000559506.5	ENSG00000136379.11	ABHD17C	protein_coding	chr15	80702683	80755619	+	0	8.95832	0	3.20149	2.78701	0.444166
ENST00000560126.1	ENSG00000136379.11	ABHD17C	protein_coding	chr15	80704584	80754197	+	0	0	0	1.05483	53.7413	1
ENST00000560609.1	ENSG00000136379.11	ABHD17C	protein_coding	chr15	80679684	80754519	+	21.0996	9.38343	0	0	1525.15	0.999999
ENST00000388795.9	ENSG00000164074.14	ABHD18	protein_coding	chr4	127965411	128039711	+	102	97.5151	368.275	309.739	3.39806	0
ENST00000398965.5	ENSG00000164074.14	ABHD18	protein_coding	chr4	127965306	128031290	+	33.1816	67.2496	90.5476	70.9416	1.60784	0.250008
ENST00000444616.5	ENSG00000164074.14	ABHD18	protein_coding	chr4	127965377	128031313	+	0	0	7.41436	0	371.718	1
ENST00000473040.6	ENSG00000164074.14	ABHD18	protein_coding	chr4	127965315	128036286	+	55.1582	35.2838	0	48.0408	1.88224	0.648368
ENST00000513371.1	ENSG00000164074.14	ABHD18	protein_coding	chr4	127965474	128008957	+	8.6462	0	8.79158	5.75527	1.68088	0.538298
ENST00000611882.1	ENSG00000164074.14	ABHD18	protein_coding	chr4	127965506	128030805	+	35.2245	48.7835	32.459	54.9989	1.04106	0.788325
ENST00000352732.9	ENSG00000140526.16	ABHD2	protein_coding	chr15	89088150	89202360	+	6963.09	6162.19	1354.71	1513.78	4.57565	0
ENST00000355100.3	ENSG00000140526.16	ABHD2	protein_coding	chr15	89102441	89202360	+	814.62	512.781	168.191	42.998	6.28488	3.00144e-07
ENST00000562073.1	ENSG00000140526.16	ABHD2	protein_coding	chr15	89116504	89183373	+	98.8328	116.126	0	20.273	10.5938	0
ENST00000562254.1	ENSG00000140526.16	ABHD2	protein_coding	chr15	89088510	89094364	+	6.19059	3.11053	0	0	466.056	0.999996
ENST00000564876.5	ENSG00000140526.16	ABHD2	protein_coding	chr15	89088422	89113816	+	3.65245	6.64616	0	0	515.931	1
ENST00000565066.5	ENSG00000140526.16	ABHD2	protein_coding	chr15	89088426	89151852	+	7.31522	0	0	0	366.761	1
ENST00000565825.5	ENSG00000140526.16	ABHD2	protein_coding	chr15	89088482	89113791	+	0	0	0	0	.	.
ENST00000565973.5	ENSG00000140526.16	ABHD2	protein_coding	chr15	89088430	89195751	+	30.0244	0	8.31049	0	3.60655	0.313788
ENST00000568308.1	ENSG00000140526.16	ABHD2	protein_coding	chr15	89185415	89193453	+	3.51832	18.9328	2.61295	0	8.53457	0.113656
ENST00000569411.5	ENSG00000140526.16	ABHD2	protein_coding	chr15	89087459	89155390	+	43.1588	86.2861	3.74491	7.04142	11.9805	8.74063e-06
ENST00000569550.5	ENSG00000140526.16	ABHD2	protein_coding	chr15	89088422	89116494	+	0	1.36863	0	0	69.4316	1
ENST00000289119.6	ENSG00000158201.9	ABHD3	protein_coding	chr18	21650897	21704805	-	166.878	124.006	208.583	218.238	1.46729	0.000860474
ENST00000577564.1	ENSG00000158201.9	ABHD3	protein_coding	chr18	21651693	21664534	-	2.60005	5.88927	6.00884	2.19293	1.03497	1
ENST00000577891.1	ENSG00000158201.9	ABHD3	protein_coding	chr18	21659180	21704774	-	7.82078	0	0	0	392.039	1
ENST00000577928.5	ENSG00000158201.9	ABHD3	protein_coding	chr18	21683781	21704575	-	0	7.40306	0	0	371.153	1
ENST00000578270.5	ENSG00000158201.9	ABHD3	protein_coding	chr18	21651097	21703825	-	8.77001	67.7992	99.9806	55.3043	2.02777	0.582295
ENST00000579875.5	ENSG00000158201.9	ABHD3	protein_coding	chr18	21663850	21704640	-	0	0	0	11.7511	588.556	1
ENST00000579982.1	ENSG00000158201.9	ABHD3	protein_coding	chr18	21701276	21704780	-	13.155	16.7658	8.98024	6.74533	1.90154	1
ENST00000580477.1	ENSG00000158201.9	ABHD3	protein_coding	chr18	21654889	21656956	-	1.03177	0	2.82991	0	2.70964	0.487029
ENST00000580981.5	ENSG00000158201.9	ABHD3	protein_coding	chr18	21650928	21704767	-	0	10.7935	0	0	540.677	1
ENST00000584464.1	ENSG00000158201.9	ABHD3	protein_coding	chr18	21682900	21703688	-	5.06597	3.75337	0	0	441.967	1
ENST00000216327.10	ENSG00000100439.10	ABHD4	protein_coding	chr14	22598300	22609882	+	1.80559	0	0	1.48971	1.20923	1
ENST00000418446.6	ENSG00000100439.10	ABHD4	protein_coding	chr14	22598304	22611074	+	9.65733	0	0	0	483.866	1
ENST00000428304.6	ENSG00000100439.10	ABHD4	protein_coding	chr14	22598237	22613215	+	628.232	607.559	168.729	159.26	3.76762	0
ENST00000489928.1	ENSG00000100439.10	ABHD4	protein_coding	chr14	22611541	22612358	+	0	0	0	0	.	.
ENST00000537243.5	ENSG00000100439.10	ABHD4	protein_coding	chr14	22598290	22604076	+	0	0	5.25419	0	263.71	1
ENST00000539344.1	ENSG00000100439.10	ABHD4	protein_coding	chr14	22598300	22604256	+	1.78495	1.73153	3.12233	7.05993	2.88486	1
ENST00000541962.1	ENSG00000100439.10	ABHD4	protein_coding	chr14	22601667	22610909	+	0	0	0	0	.	.
ENST00000542041.1	ENSG00000100439.10	ABHD4	protein_coding	chr14	22598298	22603620	+	0	2.97574	0	0	149.787	1
ENST00000544562.5	ENSG00000100439.10	ABHD4	protein_coding	chr14	22598294	22609807	+	11.6177	23.3186	7.77281	7.98521	2.2155	0.233641
ENST00000545034.5	ENSG00000100439.10	ABHD4	protein_coding	chr14	22600119	22603410	+	0	0	0	0	.	.
ENST00000013894.2	ENSG00000011198.7	ABHD5	protein_coding	chr3	43690951	43711864	+	3.93103	0	0	0	197.551	1
ENST00000413300.1	ENSG00000011198.7	ABHD5	protein_coding	chr3	43711707	43718606	+	0	3.75337	0	4.21005	1.12103	0.490891
ENST00000454293.1	ENSG00000011198.7	ABHD5	protein_coding	chr3	43691257	43702339	+	0	0	1.99037	1.10109	155.573	1
ENST00000456453.5	ENSG00000011198.7	ABHD5	protein_coding	chr3	43690113	43702584	+	0	0	1.51872	0	76.9358	1
ENST00000458276.6	ENSG00000011198.7	ABHD5	protein_coding	chr3	43690870	43719049	+	459.961	442.742	235.175	202.998	2.0601	0
ENST00000463153.1	ENSG00000011198.7	ABHD5	protein_coding	chr3	43717668	43734371	+	0	0	3.44305	9.41015	643.66	0.999997
ENST00000486764.1	ENSG00000011198.7	ABHD5	protein_coding	chr3	43690892	43699745	+	1.42384	1.42047	3.13176	3.43281	2.29883	1
ENST00000295962.8	ENSG00000163686.13	ABHD6	protein_coding	chr3	58237532	58294734	+	71.491	48.8871	160.475	131.261	2.42326	2.4384e-09
ENST00000463756.5	ENSG00000163686.13	ABHD6	protein_coding	chr3	58238028	58274809	+	0	0	0	0	.	.
ENST00000470440.1	ENSG00000163686.13	ABHD6	protein_coding	chr3	58285197	58293658	+	0	0	1.0565	0	53.8249	1
ENST00000475982.5	ENSG00000163686.13	ABHD6	protein_coding	chr3	58237847	58267345	+	0	0	0	0	.	.
ENST00000478253.5	ENSG00000163686.13	ABHD6	protein_coding	chr3	58237506	58294732	+	28.5902	57.9077	112.027	120.463	2.68741	1.70529e-10
ENST00000480457.1	ENSG00000163686.13	ABHD6	protein_coding	chr3	58294363	58295693	+	1.03177	0	0	0	52.5883	1
ENST00000485900.1	ENSG00000163686.13	ABHD6	protein_coding	chr3	58238422	58271061	+	0	0	0	2.72959	137.48	1
ENST00000613521.4	ENSG00000163686.13	ABHD6	protein_coding	chr3	58237532	58293712	+	0	0	0	0	.	.
ENST00000247706.3	ENSG00000127220.5	ABHD8	protein_coding	chr19	17292131	17303473	-	145.479	144.121	94.3302	80.3703	1.65762	0.995327
ENST00000593489.1	ENSG00000127220.5	ABHD8	protein_coding	chr19	17301140	17310236	-	0	0	0	3.83068	192.534	1
ENST00000594194.1	ENSG00000127220.5	ABHD8	protein_coding	chr19	17301289	17303425	-	0	0	0	0	.	.
ENST00000346832.9	ENSG00000136754.16	ABI1	protein_coding	chr10	26746596	26861087	-	0	3.05869	0	0	153.934	1
ENST00000359188.8	ENSG00000136754.16	ABI1	protein_coding	chr10	26746593	26860935	-	0	0	0	0	.	.
ENST00000376137.8	ENSG00000136754.16	ABI1	protein_coding	chr10	26746596	26861087	-	7.95491	0	4.65048	32.0426	4.60357	0.324741
ENST00000376138.7	ENSG00000136754.16	ABI1	protein_coding	chr10	26746593	26861030	-	51.8462	31.1364	0	15.5078	5.34543	0.000503917
ENST00000376139.6	ENSG00000136754.16	ABI1	protein_coding	chr10	26746593	26860971	-	53.3423	93.9069	131.515	55.1007	1.26731	0.83064
ENST00000376140.3	ENSG00000136754.16	ABI1	protein_coding	chr10	26748570	26860863	-	145.644	132.737	223.487	210.734	1.55977	1
ENST00000376142.6	ENSG00000136754.16	ABI1	protein_coding	chr10	26746593	26860935	-	0	0	0	0	.	.
ENST00000376160.5	ENSG00000136754.16	ABI1	protein_coding	chr10	26746593	26860973	-	0	39.9599	188.227	348.231	13.4187	1.57744e-06
ENST00000376166.5	ENSG00000136754.16	ABI1	protein_coding	chr10	26746593	26860986	-	590.345	458.948	115.866	58.2559	6.02563	0
ENST00000376170.8	ENSG00000136754.16	ABI1	protein_coding	chr10	26746593	26860892	-	0	0	0	0	.	.
ENST00000473481.1	ENSG00000136754.16	ABI1	protein_coding	chr10	26776626	26823290	-	3.55959	0	1.27346	0	2.76746	0.432978
ENST00000490841.6	ENSG00000136754.16	ABI1	protein_coding	chr10	26746596	26861087	-	39.3619	25.8485	0	0	3261.52	3.1586e-05
ENST00000536334.5	ENSG00000136754.16	ABI1	protein_coding	chr10	26746596	26861087	-	217.084	144.453	0	0	18077.8	0
ENST00000261016.10	ENSG00000138443.15	ABI2	protein_coding	chr2	203328239	203432172	+	34.3268	44.5013	26.2804	72.5238	1.25335	0.751429
ENST00000261017.9	ENSG00000138443.15	ABI2	protein_coding	chr2	203328280	203432173	+	1017.9	1091.23	1493.29	1632.46	1.48201	0
ENST00000261018.11	ENSG00000138443.15	ABI2	protein_coding	chr2	203328239	203432172	+	0	0	0	0	.	.
ENST00000295851.9	ENSG00000138443.15	ABI2	protein_coding	chr2	203328219	203447723	+	22.5441	32.8161	84.1614	62.0681	2.64083	4.99611e-06
ENST00000376135.5	ENSG00000138443.15	ABI2	protein_coding	chr2	203328459	203383296	+	85.1723	121.684	15.5551	36.1324	4.0009	2.71408e-07
ENST00000411547.5	ENSG00000138443.15	ABI2	protein_coding	chr2	203380226	203402677	+	0	0	0	0	.	.
ENST00000413635.5	ENSG00000138443.15	ABI2	protein_coding	chr2	203328395	203376132	+	0	4.728	4.12223	0	1.14624	0.487276
ENST00000416001.5	ENSG00000138443.15	ABI2	protein_coding	chr2	203328391	203427569	+	10.0907	0	0	0	505.533	1
ENST00000416396.5	ENSG00000138443.15	ABI2	protein_coding	chr2	203394748	203427219	+	18.1281	22.0329	3.89584	3.5716	5.36646	1
ENST00000417864.5	ENSG00000138443.15	ABI2	protein_coding	chr2	203328407	203427269	+	0	0	0	0	.	.
ENST00000422511.6	ENSG00000138443.15	ABI2	protein_coding	chr2	203328484	203428596	+	0	5.58858	0	0	280.429	1
ENST00000422719.5	ENSG00000138443.15	ABI2	protein_coding	chr2	203380358	203416972	+	0	3.35937	9.1406	3.34028	3.69917	0.272193
ENST00000424558.5	ENSG00000138443.15	ABI2	protein_coding	chr2	203328395	203427948	+	19.3972	23.9407	0	0	2167.89	0.99213
ENST00000425253.1	ENSG00000138443.15	ABI2	protein_coding	chr2	203328394	203366957	+	2.87863	0	1.26403	0	2.25745	0.563412
ENST00000430418.5	ENSG00000138443.15	ABI2	protein_coding	chr2	203328392	203427528	+	8.74937	5.82706	0	0	729.822	1
ENST00000430574.5	ENSG00000138443.15	ABI2	protein_coding	chr2	203380275	203416983	+	0	0	0	0	.	.
ENST00000431886.5	ENSG00000138443.15	ABI2	protein_coding	chr2	203328399	203380277	+	0	0	0	0	.	.
ENST00000441061.5	ENSG00000138443.15	ABI2	protein_coding	chr2	203366923	203427528	+	136.317	86.5971	95.6414	56.2758	1.46728	0.570584
ENST00000444584.1	ENSG00000138443.15	ABI2	protein_coding	chr2	203328405	203380273	+	1.44447	1.44121	0	0	145.284	1
ENST00000447762.5	ENSG00000138443.15	ABI2	protein_coding	chr2	203328282	203380306	+	9.0589	12.4732	0	0	1077.61	1
ENST00000451591.6	ENSG00000138443.15	ABI2	protein_coding	chr2	203380308	203402734	+	36.5348	31.6548	6.1975	16.8865	2.95229	1
ENST00000454023.1	ENSG00000138443.15	ABI2	protein_coding	chr2	203391044	203427411	+	134.408	187.067	67.2763	79.3062	2.19297	4.86495e-05
ENST00000464761.1	ENSG00000138443.15	ABI2	protein_coding	chr2	203402706	203436883	+	0	0	0	0.203563	11.1781	1
ENST00000494215.1	ENSG00000138443.15	ABI2	protein_coding	chr2	203328458	203367419	+	3.48737	8.87538	12.7912	5.31114	1.46351	0.629493
ENST00000225941.5	ENSG00000108798.8	ABI3	protein_coding	chr17	49210227	49223225	+	0	0	0	0	.	.
ENST00000419580.6	ENSG00000108798.8	ABI3	protein_coding	chr17	49210411	49223036	+	1.03177	0	1.8866	0	1.81277	1
ENST00000571035.1	ENSG00000108798.8	ABI3	protein_coding	chr17	49219858	49223007	+	0	0	0	0.925285	47.2643	1
ENST00000573347.5	ENSG00000108798.8	ABI3	protein_coding	chr17	49219563	49222562	+	0	0	0	0.925285	47.2643	1
ENST00000284322.9	ENSG00000154175.16	ABI3BP	protein_coding	chr3	100749335	100993515	-	0	0	14.1024	11.9547	1303.85	1
ENST00000459682.1	ENSG00000154175.16	ABI3BP	protein_coding	chr3	100850045	100862863	-	0	0	0	0	.	.
ENST00000466947.5	ENSG00000154175.16	ABI3BP	protein_coding	chr3	100794923	100846430	-	0	0	0	0	.	.
ENST00000469764.1	ENSG00000154175.16	ABI3BP	protein_coding	chr3	100774604	100778627	-	0	0	0	0	.	.
ENST00000470336.5	ENSG00000154175.16	ABI3BP	protein_coding	chr3	100749335	100846549	-	0	0	0	0	.	.
ENST00000471714.5	ENSG00000154175.16	ABI3BP	protein_coding	chr3	100749156	100993515	-	0	0	0	0	.	.
ENST00000471901.5	ENSG00000154175.16	ABI3BP	protein_coding	chr3	100780131	100832314	-	0	0	0	0	.	.
ENST00000475896.5	ENSG00000154175.16	ABI3BP	protein_coding	chr3	100862418	100993450	-	0	0	0	1.35092	68.5458	1
ENST00000478235.5	ENSG00000154175.16	ABI3BP	protein_coding	chr3	100794923	100832305	-	0	0	0	0	.	.
ENST00000482765.5	ENSG00000154175.16	ABI3BP	protein_coding	chr3	100794923	100812524	-	0	0	0	0	.	.
ENST00000483129.5	ENSG00000154175.16	ABI3BP	protein_coding	chr3	100862311	100885578	-	0	0	0.735776	0.897527	82.6651	1
ENST00000486770.5	ENSG00000154175.16	ABI3BP	protein_coding	chr3	100770887	100804852	-	0	0	1.17913	0.499654	84.9391	1
ENST00000487012.5	ENSG00000154175.16	ABI3BP	protein_coding	chr3	100750456	100837193	-	0	0	0	0	.	.
ENST00000487249.1	ENSG00000154175.16	ABI3BP	protein_coding	chr3	100830578	100837323	-	0	0	0	0.601435	31.0718	1
ENST00000495063.5	ENSG00000154175.16	ABI3BP	protein_coding	chr3	100816011	100993453	-	0	0	2.27336	4.32108	330.722	1
ENST00000495591.5	ENSG00000154175.16	ABI3BP	protein_coding	chr3	100750240	100846428	-	0	0	0	0	.	.
ENST00000497021.1	ENSG00000154175.16	ABI3BP	protein_coding	chr3	100752507	100765906	-	0	0	0	0	.	.
ENST00000497395.5	ENSG00000154175.16	ABI3BP	protein_coding	chr3	100775291	100804844	-	0	0	2.48089	3.50683	300.386	1
ENST00000527258.5	ENSG00000154175.16	ABI3BP	protein_coding	chr3	100875530	100914464	-	0	0	0.21696	0	11.848	1
ENST00000527943.5	ENSG00000154175.16	ABI3BP	protein_coding	chr3	100794923	100811277	-	0	0	0	0	.	.
ENST00000528305.5	ENSG00000154175.16	ABI3BP	protein_coding	chr3	100813661	100866956	-	0	0	0	0	.	.
ENST00000528490.5	ENSG00000154175.16	ABI3BP	protein_coding	chr3	100828393	100847673	-	0	0	0	0	.	.
ENST00000530236.5	ENSG00000154175.16	ABI3BP	protein_coding	chr3	100898804	100993421	-	0	0	0	0	.	.
ENST00000530539.1	ENSG00000154175.16	ABI3BP	protein_coding	chr3	100886142	100993492	-	0	0	0	0	.	.
ENST00000532144.1	ENSG00000154175.16	ABI3BP	protein_coding	chr3	100898837	100930994	-	0	0	0	0	.	.
ENST00000533795.5	ENSG00000154175.16	ABI3BP	protein_coding	chr3	100808193	100840162	-	0	0	0	0	.	.
ENST00000533855.5	ENSG00000154175.16	ABI3BP	protein_coding	chr3	100838407	100866920	-	0	0	0	0	.	.
ENST00000534256.5	ENSG00000154175.16	ABI3BP	protein_coding	chr3	100837124	100842030	-	0	0	0	0	.	.
ENST00000534413.5	ENSG00000154175.16	ABI3BP	protein_coding	chr3	100832264	100840858	-	0	0	0.71691	0.925285	83.1097	1
ENST00000318560.5	ENSG00000097007.17	ABL1	protein_coding	chr9	130835066	130887675	+	2197.52	2122.43	1508.08	1400.87	1.48505	0
ENST00000372348.6	ENSG00000097007.17	ABL1	protein_coding	chr9	130713946	130885683	+	564.097	569.61	279.906	378.756	1.72121	1.85931e-09
ENST00000393293.4	ENSG00000097007.17	ABL1	protein_coding	chr9	130713980	130854122	+	31.376	20.3429	19.3849	20.9855	1.28097	1
ENST00000344730.7	ENSG00000143322.19	ABL2	protein_coding	chr1	179104048	179143089	-	0	0	0	0	.	.
ENST00000367623.8	ENSG00000143322.19	ABL2	protein_coding	chr1	179107718	179229397	-	0	0	0	0	.	.
ENST00000392043.3	ENSG00000143322.19	ABL2	protein_coding	chr1	179110581	179229684	-	12.0613	16.4858	52.7212	41.7581	3.30797	1
ENST00000502732.5	ENSG00000143322.19	ABL2	protein_coding	chr1	179099327	179229601	-	982.943	1181.01	2361.6	2709.79	2.34357	0
ENST00000504324.1	ENSG00000143322.19	ABL2	protein_coding	chr1	179116852	179143076	-	0	0	0	0	.	.
ENST00000504405.5	ENSG00000143322.19	ABL2	protein_coding	chr1	179107718	179143044	-	47.0898	0	0	0	2355.49	0.896833
ENST00000507173.5	ENSG00000143322.19	ABL2	protein_coding	chr1	179107718	179229397	-	0	97.5255	177.879	216.554	4.04378	0.000256732
ENST00000508127.1	ENSG00000143322.19	ABL2	protein_coding	chr1	179131212	179143074	-	0	0	0	0.962296	49.1148	1
ENST00000509520.5	ENSG00000143322.19	ABL2	protein_coding	chr1	179116823	179143069	-	0	0	0	12.1953	610.763	1
ENST00000511413.5	ENSG00000143322.19	ABL2	protein_coding	chr1	179107718	179229397	-	0	0	0	0	.	.
ENST00000512653.5	ENSG00000143322.19	ABL2	protein_coding	chr1	179107599	179143056	-	0	0	0	0	.	.
ENST00000277895.9	ENSG00000099204.18	ABLIM1	protein_coding	chr10	114436038	114658298	-	0	0	0	0	.	.
ENST00000369252.8	ENSG00000099204.18	ABLIM1	protein_coding	chr10	114431113	114684655	-	0	0	0	0	.	.
ENST00000369253.6	ENSG00000099204.18	ABLIM1	protein_coding	chr10	114435441	114526835	-	18.417	5.02869	85.001	124.913	8.94644	3.4291e-11
ENST00000369256.6	ENSG00000099204.18	ABLIM1	protein_coding	chr10	114435954	114685003	-	5.56122	0	1.9998	12.3526	2.57513	0.39852
ENST00000369266.7	ENSG00000099204.18	ABLIM1	protein_coding	chr10	114435461	114526830	-	0	15.9881	0	0	800.406	1
ENST00000392952.7	ENSG00000099204.18	ABLIM1	protein_coding	chr10	114431113	114526931	-	169.22	182.547	1681.14	1663.92	9.50885	0
ENST00000392955.7	ENSG00000099204.18	ABLIM1	protein_coding	chr10	114431113	114684457	-	29.2712	77.9602	177.162	161.027	3.15342	5.48936e-10
ENST00000428430.1	ENSG00000099204.18	ABLIM1	protein_coding	chr10	114451645	114526918	-	1.90877	7.70374	36.5718	69.6277	11.0272	2.60863e-05
ENST00000440467.5	ENSG00000099204.18	ABLIM1	protein_coding	chr10	114450079	114487993	-	0	0	0	0	.	.
ENST00000466400.1	ENSG00000099204.18	ABLIM1	protein_coding	chr10	114465465	114468265	-	0	1.08869	0	0.999308	1.08768	1
ENST00000477638.1	ENSG00000099204.18	ABLIM1	protein_coding	chr10	114595002	114610717	-	0	0	0	0	.	.
ENST00000481974.1	ENSG00000099204.18	ABLIM1	protein_coding	chr10	114547491	114575537	-	0	0	0	0	.	.
ENST00000485570.1	ENSG00000099204.18	ABLIM1	protein_coding	chr10	114439617	114441041	-	0	0	1.8866	0.925285	141.594	1
ENST00000533213.6	ENSG00000099204.18	ABLIM1	protein_coding	chr10	114431113	114684655	-	20.1504	0	0	0	1008.52	1
ENST00000318888.8	ENSG00000163995.18	ABLIM2	protein_coding	chr4	7965314	8158832	-	0	0	0	0	.	.
ENST00000341937.9	ENSG00000163995.18	ABLIM2	protein_coding	chr4	7966302	8158754	-	0	0	0	0	.	.
ENST00000361581.9	ENSG00000163995.18	ABLIM2	protein_coding	chr4	7966302	8158754	-	0	0	0	0	.	.
ENST00000361737.9	ENSG00000163995.18	ABLIM2	protein_coding	chr4	7965312	8158811	-	0	14.0285	0	0	702.424	1
ENST00000407564.7	ENSG00000163995.18	ABLIM2	protein_coding	chr4	7966359	8158783	-	13.4542	0.259211	4.52785	8.91975	1.01974	0.577365
ENST00000428004.6	ENSG00000163995.18	ABLIM2	protein_coding	chr4	8007025	8158832	-	38.8253	49.2915	5.84848	0	15.0187	3.04597e-05
ENST00000447017.6	ENSG00000163995.18	ABLIM2	protein_coding	chr4	7966046	8158709	-	0	0	0	0	.	.
ENST00000502800.1	ENSG00000163995.18	ABLIM2	protein_coding	chr4	8106494	8158832	-	0	0	0	0	.	.
ENST00000504172.1	ENSG00000163995.18	ABLIM2	protein_coding	chr4	8007385	8010728	-	11.2256	8.46064	0	0	985.312	0.999599
ENST00000505872.5	ENSG00000163995.18	ABLIM2	protein_coding	chr4	7966990	8158689	-	22.2346	8.26364	0	0	1525.91	0.999999
ENST00000509819.1	ENSG00000163995.18	ABLIM2	protein_coding	chr4	7965329	7983432	-	10.2145	5.75448	0	0	799.448	1
ENST00000510277.1	ENSG00000163995.18	ABLIM2	protein_coding	chr4	8008063	8071827	-	0	0	0	3.10896	156.448	1
ENST00000512594.5	ENSG00000163995.18	ABLIM2	protein_coding	chr4	7965310	8020825	-	0	0	0	0	.	.
ENST00000514025.5	ENSG00000163995.18	ABLIM2	protein_coding	chr4	7965329	8071986	-	0	0	0	0	.	.
ENST00000515079.1	ENSG00000163995.18	ABLIM2	protein_coding	chr4	8020213	8041436	-	0	0	0	0	.	.
ENST00000545242.5	ENSG00000163995.18	ABLIM2	protein_coding	chr4	7966979	8158709	-	0	0	0	0	.	.
ENST00000309868.11	ENSG00000173210.19	ABLIM3	protein_coding	chr5	149141503	149260439	+	0	0	0	0	.	.
ENST00000326685.11	ENSG00000173210.19	ABLIM3	protein_coding	chr5	149141483	149260542	+	119.53	155.402	0	3.35878	81.376	0
ENST00000356541.4	ENSG00000173210.19	ABLIM3	protein_coding	chr5	149243348	149258457	+	0	3.85706	0	0	193.853	1
ENST00000502855.1	ENSG00000173210.19	ABLIM3	protein_coding	chr5	149252344	149258574	+	1.60955	0	0.179227	0	8.17937	1
ENST00000504238.5	ENSG00000173210.19	ABLIM3	protein_coding	chr5	149141821	149260439	+	38.7944	35.8644	0	0	3733.94	4.32606e-08
ENST00000506113.5	ENSG00000173210.19	ABLIM3	protein_coding	chr5	149141614	149260439	+	0	4.98721	0	0	250.361	1
ENST00000508983.5	ENSG00000173210.19	ABLIM3	protein_coding	chr5	149142047	149258413	+	0	0	0	0.342355	18.1178	1
ENST00000514212.5	ENSG00000173210.19	ABLIM3	protein_coding	chr5	149233253	149242584	+	0	0	0	0	.	.
ENST00000515171.5	ENSG00000173210.19	ABLIM3	protein_coding	chr5	149141751	149260439	+	0	0	4.53728	0	227.864	1
ENST00000515796.1	ENSG00000173210.19	ABLIM3	protein_coding	chr5	149183549	149200620	+	0	0	0	0	.	.
ENST00000517451.5	ENSG00000173210.19	ABLIM3	protein_coding	chr5	149243348	149258457	+	0	0	0	0	.	.
ENST00000519549.1	ENSG00000173210.19	ABLIM3	protein_coding	chr5	149237448	149240617	+	0	0	0	0	.	.
ENST00000453660.3	ENSG00000175164.13	ABO	protein_coding	chr9	133250401	133275201	-	3.0953	2.07369	0	0	259.449	1
ENST00000538324.2	ENSG00000175164.13	ABO	protein_coding	chr9	133255602	133275214	-	0	0	0	0	.	.
ENST00000611156.4	ENSG00000175164.13	ABO	protein_coding	chr9	133255176	133275214	-	0	0	0	0	.	.
ENST00000291107.6	ENSG00000159842.14	ABR	protein_coding	chr17	1005908	1109100	-	461.756	437.693	217.865	193.348	2.18725	0
ENST00000302538.9	ENSG00000159842.14	ABR	protein_coding	chr17	1003518	1179874	-	2190.51	2069.4	947.066	974.427	2.21697	0
ENST00000536794.6	ENSG00000159842.14	ABR	protein_coding	chr17	1006080	1079146	-	0	0	0	0	.	.
ENST00000543210.6	ENSG00000159842.14	ABR	protein_coding	chr17	1006061	1031838	-	0	0	0	0	.	.
ENST00000544583.6	ENSG00000159842.14	ABR	protein_coding	chr17	1003527	1187322	-	0	0	61.7486	36.7801	4927.43	5.89528e-14
ENST00000570441.5	ENSG00000159842.14	ABR	protein_coding	chr17	1072733	1115436	-	2.26988	2.21884	0	4.12677	1.08729	0.932266
ENST00000570525.5	ENSG00000159842.14	ABR	protein_coding	chr17	1091792	1126545	-	0	0	0	1.15661	58.8303	1
ENST00000570688.1	ENSG00000159842.14	ABR	protein_coding	chr17	1007269	1010213	-	4.17865	9.51822	0.962168	0	13.9659	0.999993
ENST00000571022.5	ENSG00000159842.14	ABR	protein_coding	chr17	1009738	1039597	-	0	0	0	0	.	.
ENST00000571120.5	ENSG00000159842.14	ABR	protein_coding	chr17	1009709	1013194	-	0	0	8.77271	0.32385	455.828	1
ENST00000571306.1	ENSG00000159842.14	ABR	protein_coding	chr17	1153813	1154619	-	13.413	9.33159	0	7.40228	3.06705	0.17563
ENST00000571383.5	ENSG00000159842.14	ABR	protein_coding	chr17	1009716	1013146	-	0	0	0	0	.	.
ENST00000571543.1	ENSG00000159842.14	ABR	protein_coding	chr17	1228144	1229021	-	1.10399	0	0.943302	0	1.16681	1
ENST00000571797.5	ENSG00000159842.14	ABR	protein_coding	chr17	1005735	1011920	-	7.84142	4.4999	4.45239	8.70693	1.06617	1
ENST00000571945.5	ENSG00000159842.14	ABR	protein_coding	chr17	1067117	1079122	-	1.55797	1.67969	0	0	162.883	1
ENST00000572152.5	ENSG00000159842.14	ABR	protein_coding	chr17	1010785	1050568	-	5.16915	1.88705	0	0	353.81	1
ENST00000572441.5	ENSG00000159842.14	ABR	protein_coding	chr17	1005010	1031802	-	0	1.21311	0	0	61.6553	1
ENST00000572585.5	ENSG00000159842.14	ABR	protein_coding	chr17	1003527	1012589	-	65.4036	151.794	37.3453	44.3027	2.65976	0.221424
ENST00000572650.1	ENSG00000159842.14	ABR	protein_coding	chr17	1007238	1010796	-	0	4.32364	0.999901	0.980802	2.17105	0.478665
ENST00000573325.1	ENSG00000159842.14	ABR	protein_coding	chr17	1083269	1091776	-	1.25875	0	0	0	63.9377	1
ENST00000573559.3	ENSG00000159842.14	ABR	protein_coding	chr17	1006118	1011388	-	5.04533	3.46306	0	0	426.419	1
ENST00000573667.1	ENSG00000159842.14	ABR	protein_coding	chr17	1070038	1083771	-	0	2.73727	1.95264	0	1.39776	0.596033
ENST00000573895.1	ENSG00000159842.14	ABR	protein_coding	chr17	1055283	1058047	-	8.87319	6.8328	8.1407	3.85844	1.30841	1
ENST00000574048.2	ENSG00000159842.14	ABR	protein_coding	chr17	1153810	1154952	-	0	0	0	0	.	.
ENST00000574139.5	ENSG00000159842.14	ABR	protein_coding	chr17	1091669	1229004	-	23.1528	0	0	1.56373	14.6318	0.0547176
ENST00000574257.5	ENSG00000159842.14	ABR	protein_coding	chr17	1012262	1050115	-	2.69291	0	0	0	135.645	1
ENST00000574266.1	ENSG00000159842.14	ABR	protein_coding	chr17	1091799	1179784	-	0	0	0	0	.	.
ENST00000574437.5	ENSG00000159842.14	ABR	protein_coding	chr17	1005791	1125755	-	9.54383	10.441	0	9.45641	2.11101	0.414682
ENST00000574544.1	ENSG00000159842.14	ABR	protein_coding	chr17	1050554	1069983	-	0	0	0	0	.	.
ENST00000574632.5	ENSG00000159842.14	ABR	protein_coding	chr17	1125324	1154808	-	0	0	5.65981	0	283.991	1
ENST00000574875.1	ENSG00000159842.14	ABR	protein_coding	chr17	1049980	1050573	-	1.55797	2.66469	0	0	212.133	1
ENST00000575770.5	ENSG00000159842.14	ABR	protein_coding	chr17	1050050	1058750	-	5.15883	3.77411	0	1.58224	5.58777	1
ENST00000575934.5	ENSG00000159842.14	ABR	protein_coding	chr17	1083522	1229004	-	6.32472	2.62321	1.13196	0	7.78492	1
ENST00000576668.1	ENSG00000159842.14	ABR	protein_coding	chr17	1012396	1031818	-	0	0	0	0	.	.
ENST00000576964.5	ENSG00000159842.14	ABR	protein_coding	chr17	1050094	1083590	-	0	0	0	0	.	.
ENST00000577052.5	ENSG00000159842.14	ABR	protein_coding	chr17	1011576	1031818	-	6.09774	2.89279	0	0	450.526	1
ENST00000311955.3	ENSG00000174429.3	ABRA	protein_coding	chr8	106759483	106770245	-	0	0	0	0	.	.
ENST00000367660.3	ENSG00000146386.7	ABRACL	protein_coding	chr6	139028682	139043302	+	694.378	657.358	560.312	497.803	1.27749	4.17233e-06
ENST00000461027.1	ENSG00000146386.7	ABRACL	protein_coding	chr6	139028842	139034576	+	0	1.03684	0.952735	0	1.08646	1
ENST00000274849.2	ENSG00000146109.4	ABT1	protein_coding	chr6	26596952	26600744	+	858.429	888.574	1748.88	1549.85	1.88821	0
ENST00000511060.2	ENSG00000250496.2	ABT1P1	processed_pseudogene	chr4	99022311	99023131	-	0	0	0	0	.	.
ENST00000232744.12	ENSG00000114626.17	ABTB1	protein_coding	chr3	127672940	127680917	+	79.5698	66.0573	43.024	44.2934	1.66764	1
ENST00000453791.6	ENSG00000114626.17	ABTB1	protein_coding	chr3	127672958	127680920	+	0	9.3938	0	0	470.69	1
ENST00000464431.1	ENSG00000114626.17	ABTB1	protein_coding	chr3	127675486	127680911	+	20.1194	23.9511	28.0821	25.7229	1.22079	1
ENST00000466612.5	ENSG00000114626.17	ABTB1	protein_coding	chr3	127673014	127674601	+	2.06353	1.03684	0	1.85057	1.66814	1
ENST00000467179.5	ENSG00000114626.17	ABTB1	protein_coding	chr3	127673306	127677193	+	0	0	0	0	.	.
ENST00000468137.5	ENSG00000114626.17	ABTB1	protein_coding	chr3	127674110	127680913	+	0	0	4.40522	5.36665	489.594	1
ENST00000474129.1	ENSG00000114626.17	ABTB1	protein_coding	chr3	127676972	127680057	+	5.80884	4.77985	1.35836	3.257	2.28864	1
ENST00000475042.5	ENSG00000114626.17	ABTB1	protein_coding	chr3	127672958	127680920	+	16.7971	36.6109	14.6306	0	3.64681	0.0921182
ENST00000475265.5	ENSG00000114626.17	ABTB1	protein_coding	chr3	127672947	127677073	+	0	0	3.76378	0	189.189	1
ENST00000478298.5	ENSG00000114626.17	ABTB1	protein_coding	chr3	127676536	127680057	+	0	1.26495	0	0	64.2474	1
ENST00000479280.5	ENSG00000114626.17	ABTB1	protein_coding	chr3	127673034	127676809	+	1.5167	0	0	0	76.8348	1
ENST00000483857.5	ENSG00000114626.17	ABTB1	protein_coding	chr3	127672935	127677026	+	0	0	0	0	.	.
ENST00000491633.5	ENSG00000114626.17	ABTB1	protein_coding	chr3	127676085	127680065	+	0	0	0	0	.	.
ENST00000493365.5	ENSG00000114626.17	ABTB1	protein_coding	chr3	127672952	127676435	+	0	1.03684	0	0	52.8421	1
ENST00000497162.1	ENSG00000114626.17	ABTB1	protein_coding	chr3	127677177	127680063	+	0	0	0	0	.	.
ENST00000435224.2	ENSG00000166016.5	ABTB2	protein_coding	chr11	34150988	34358008	-	555.09	722.68	212.243	226.695	2.91096	1.97498e-12
ENST00000530814.1	ENSG00000166016.5	ABTB2	protein_coding	chr11	34173174	34242545	-	0	0	0	0	.	.
ENST00000408559.1	ENSG00000221486.1	AC000003.1	miRNA	chr17	10070890	10071004	+	0	0	0	0	.	.
ENST00000408142.1	ENSG00000221069.1	AC000029.1	miRNA	chr22	23136620	23136710	+	0	0	0	0	.	.
ENST00000562538.1	ENSG00000260246.1	AC000032.2	antisense	chr1	109693117	109693742	-	0	0	0	1.85057	93.5285	1
ENST00000634116.1	ENSG00000282816.1	AC000035.3	antisense	chr22	29480220	29481113	-	0	0	0	0	.	.
ENST00000449652.1	ENSG00000225929.1	AC000036.4	antisense	chr22	50735825	50738139	-	0	0	0	0	.	.
ENST00000619824.1	ENSG00000274457.1	AC000041.10	unprocessed_pseudogene	chr22	29437583	29437733	+	0	0	0	0	.	.
ENST00000439655.1	ENSG00000242156.1	AC000041.8	unprocessed_pseudogene	chr22	29419155	29423193	-	0	0	13.4232	1.53597	748.958	1
ENST00000452326.1	ENSG00000225007.1	AC000067.1	lincRNA	chr22	19667023	19667555	+	0	0	0	0	.	.
ENST00000608816.1	ENSG00000273212.1	AC000068.10	antisense	chr22	19456503	19456962	+	2.06353	3.11053	2.82991	1.85057	1.10501	1
ENST00000431090.1	ENSG00000185065.6	AC000068.5	antisense	chr22	19447893	19450105	+	24.7624	20.7369	46.2218	41.6378	1.9306	0.999996
ENST00000607934.1	ENSG00000273300.1	AC000068.9	antisense	chr22	19454179	19454605	+	4.12706	1.03684	0.943302	1.85057	1.84227	1
ENST00000420012.1	ENSG00000230485.1	AC000077.2	processed_pseudogene	chr22	19630750	19633574	-	0	0	0	0	.	.
ENST00000420617.1	ENSG00000232926.1	AC000078.5	processed_pseudogene	chr22	19887289	19887970	+	0	0	0	0	.	.
ENST00000433141.1	ENSG00000230194.1	AC000081.2	processed_pseudogene	chr22	19238443	19238739	-	0	0	0	0	.	.
ENST00000424559.2	ENSG00000235776.2	AC000089.3	processed_pseudogene	chr22	19792294	19793094	+	9.59542	18.0514	7.74451	12.9632	1.33477	0.958104
ENST00000609839.1	ENSG00000273164.1	AC000095.11	sense_intronic	chr22	19023056	19023550	+	0	0	0	0.925285	47.2643	1
ENST00000603208.1	ENSG00000270393.1	AC000095.9	processed_pseudogene	chr22	19018043	19018916	-	4.12706	7.2579	1.8866	2.77586	2.43568	1
ENST00000413812.1	ENSG00000236340.5	AC000099.1	antisense	chr7	127215127	127229921	+	0	0	0	0	.	.
ENST00000450061.5	ENSG00000236340.5	AC000099.1	antisense	chr7	127215127	127229033	+	0	0	0	0	.	.
ENST00000441019.1	ENSG00000232661.1	AC000111.3	antisense	chr7	117560733	117564676	-	0	0	0	0	.	.
ENST00000433478.1	ENSG00000237974.1	AC000111.4	processed_pseudogene	chr7	117487737	117487929	+	0	0	0	0	.	.
ENST00000448200.1	ENSG00000234001.1	AC000111.5	processed_pseudogene	chr7	117586207	117586416	-	0	0	0	0	.	.
ENST00000456270.1	ENSG00000083622.8	AC000111.6	antisense	chr7	117604791	117647415	-	0	0	0	0	.	.
ENST00000414227.1	ENSG00000243107.1	AC000120.7	sense_overlapping	chr7	92200014	92206857	-	9.56447	4.32364	7.31059	6.41223	1.01203	1
ENST00000624029.1	ENSG00000280347.1	AC000123.2	TEC	chr7	127359785	127364759	-	70.1601	79.8369	94.3302	189.683	1.89334	0.599133
ENST00000623124.1	ENSG00000279265.1	AC000123.3	TEC	chr7	127349833	127350293	-	5.15883	4.14737	11.3196	13.8793	2.70409	1
ENST00000418215.1	ENSG00000224138.1	AC000123.4	antisense	chr7	127350128	127351523	+	0	0	0	0	.	.
ENST00000448311.1	ENSG00000226770.1	AC000124.1	lincRNA	chr7	127476883	127485804	+	0	0	0	0	.	.
ENST00000627357.1	ENSG00000280995.1	AC000354.1	miRNA	chr7	127120442	127120546	-	0	0	0	0	.	.
ENST00000433725.1	ENSG00000230820.2	AC000362.1	processed_pseudogene	chr7	126980967	126981778	+	0	0	0	0	.	.
ENST00000452711.1	ENSG00000224981.1	AC000367.1	processed_pseudogene	chr7	126868767	126870532	-	0	0	0	0	.	.
ENST00000488818.1	ENSG00000241921.1	AC000370.2	antisense	chr7	126378970	126424185	+	0	0	0	0	.	.
ENST00000434698.1	ENSG00000227249.1	AC000374.1	processed_pseudogene	chr7	126511135	126512879	+	0	0	0	0	.	.
ENST00000579275.1	ENSG00000264908.1	AC000403.1	miRNA	chr13	76886321	76886400	-	0	0	0	0	.	.
ENST00000613696.1	ENSG00000278727.1	AC000403.4	lincRNA	chr13	76887551	76891135	+	2.06353	0	3.77321	3.70114	3.59695	1
ENST00000620512.1	ENSG00000274898.1	AC001226.7	lincRNA	chr13	77027944	77028482	+	1.03177	0	1.8866	0	1.81277	1
ENST00000624910.1	ENSG00000279591.1	AC002044.1	TEC	chr16	73015047	73016016	-	6.19059	6.22106	0.943302	2.77586	3.32472	1
ENST00000623314.1	ENSG00000280092.1	AC002044.3	TEC	chr16	73005601	73006141	-	0	0	1.8866	0.925285	141.594	1
ENST00000606707.1	ENSG00000272330.1	AC002044.4	sense_intronic	chr16	73014319	73014476	-	0	0	0	0	.	.
ENST00000395613.2	ENSG00000213683.4	AC002056.3	processed_pseudogene	chr22	50754675	50755434	-	5.15883	3.52527	6.62198	2.97942	1.10539	1
ENST00000532913.1	ENSG00000254499.1	AC002056.5	antisense	chr22	50740593	50743520	-	0	0	0	0	.	.
ENST00000608014.1	ENSG00000273216.1	AC002059.10	sense_intronic	chr22	29316744	29317220	-	5.15883	0	0	0	258.941	1
ENST00000420245.1	ENSG00000234459.1	AC002064.4	antisense	chr7	90266034	90270216	-	0	0	0	0	.	.
ENST00000445784.1	ENSG00000225498.1	AC002064.5	lincRNA	chr7	90312496	90322592	+	0	0	3.77321	1.85057	282.189	1
ENST00000623448.1	ENSG00000280440.1	AC002064.7	TEC	chr7	90345873	90346218	-	0	0	0	0	.	.
ENST00000439070.1	ENSG00000237813.3	AC002066.1	antisense	chr7	116416117	116465276	-	5.15883	6.22106	0	0	569.994	0.999985
ENST00000446355.2	ENSG00000237813.3	AC002066.1	antisense	chr7	116238260	116499465	-	1.03177	0	0	0	52.5883	1
ENST00000419546.1	ENSG00000228928.1	AC002069.5	processed_pseudogene	chr7	88564793	88566281	-	0	0	0	0	.	.
ENST00000429649.1	ENSG00000235639.1	AC002069.6	processed_pseudogene	chr7	88512029	88513187	-	0	0	0	0	.	.
ENST00000410715.1	ENSG00000222647.1	AC002070.1	miRNA	chr12	119580792	119580895	+	0	0	0	0	.	.
ENST00000610880.1	ENSG00000277832.1	AC002072.1	miRNA	chrX	112978229	112978318	-	0	0	0	0	.	.
ENST00000457396.1	ENSG00000225898.1	AC002075.3	processed_pseudogene	chr7	93777839	93778514	+	1.03177	0	2.82991	0.925285	3.58939	1
ENST00000425207.1	ENSG00000237729.2	AC002075.4	processed_pseudogene	chr7	93669826	93670077	-	0	0	0	0	.	.
ENST00000435257.1	ENSG00000234695.1	AC002076.10	antisense	chr7	93890913	93893601	+	4.12706	5.18421	1.8866	0.925285	3.29507	1
ENST00000453968.1	ENSG00000224910.1	AC002115.5	lincRNA	chr19	35597907	35601501	+	0	0	0	0	.	.
ENST00000589603.1	ENSG00000267626.1	AC002115.9	lincRNA	chr19	35608285	35612666	-	0	0	0	0.925285	47.2643	1
ENST00000586962.1	ENSG00000267698.1	AC002116.7	antisense	chr19	36014508	36045972	+	17.54	26.9579	17.9227	15.7298	1.32208	1
ENST00000473572.2	ENSG00000248101.2	AC002116.8	processed_transcript	chr19	36008638	36014235	-	60.5234	41.059	9.0557	20.3285	3.45537	3.55572e-05
ENST00000452741.1	ENSG00000224505.2	AC002117.1	antisense	chr17	45150618	45159455	-	0	0.829474	0	0	42.4737	1
ENST00000589950.1	ENSG00000224505.2	AC002117.1	antisense	chr17	45150400	45161510	-	7.22236	3.3179	6.60312	2.77586	1.12355	1
ENST00000421305.1	ENSG00000227979.1	AC002127.2	processed_pseudogene	chr7	88749470	88749694	+	0	0	0	0	.	.
ENST00000444032.1	ENSG00000233420.1	AC002127.4	lincRNA	chr7	88710631	88756725	+	0	0	0	0	.	.
ENST00000604161.1	ENSG00000271366.1	AC002128.5	antisense	chr19	35251440	35253639	-	0	0	0.943302	0	48.1651	1
ENST00000559614.2	ENSG00000259242.2	AC002306.1	antisense	chr19	19606350	19608660	+	1.03177	0	0	0	52.5883	1
ENST00000569728.1	ENSG00000260494.1	AC002310.10	unprocessed_pseudogene	chr16	30537202	30538231	-	0	0	0.943302	0	48.1651	1
ENST00000569360.1	ENSG00000261459.1	AC002310.11	protein_coding	chr16	30525923	30534852	-	0	0	47.2689	0	2364.44	0.980859
ENST00000457283.3	ENSG00000235560.3	AC002310.12	antisense	chr16	30534752	30537144	+	82.923	94.6223	73.4361	68.4618	1.25118	1
ENST00000569752.1	ENSG00000235560.3	AC002310.12	antisense	chr16	30535111	30536199	+	3.74531	6.98832	4.85801	8.33682	1.22887	1
ENST00000568114.1	ENSG00000260869.1	AC002310.13	protein_coding	chr16	30534227	30558279	-	0	0	0	0	.	.
ENST00000624451.1	ENSG00000278922.1	AC002310.14	TEC	chr16	30526918	30528294	+	18.5718	10.3684	5.65981	3.70114	3.08713	0.999999
ENST00000564755.1	ENSG00000261588.1	AC002310.17	processed_pseudogene	chr16	30587662	30587920	-	0	0	0	0	.	.
ENST00000486926.1	ENSG00000239791.1	AC002310.7	antisense	chr16	30572250	30582892	+	0	0	1.33949	4.11752	273.85	1
ENST00000492040.1	ENSG00000239791.1	AC002310.7	antisense	chr16	30572255	30583860	+	27.8577	27.9948	34.506	35.6697	1.25636	1
ENST00000589501.1	ENSG00000267190.1	AC002314.4	processed_pseudogene	chr19	35683778	35684201	-	0	0	0	0	.	.
ENST00000443373.1	ENSG00000236481.1	AC002331.1	lincRNA	chr16	26584755	26594813	-	0	0	0	0	.	.
ENST00000616044.1	ENSG00000274077.1	AC002366.1	miRNA	chrX	11465953	11466138	+	0	0	0	0	.	.
ENST00000446186.1	ENSG00000232392.1	AC002366.3	processed_pseudogene	chrX	11334233	11335901	-	0	0	0	0	.	.
ENST00000456981.1	ENSG00000237741.1	AC002368.4	antisense	chrX	148498113	148500615	-	0	0	0	0	.	.
ENST00000448260.2	ENSG00000227863.2	AC002383.2	lincRNA	chr7	89443974	89494262	+	0	0	0	0	.	.
ENST00000436714.1	ENSG00000230941.1	AC002386.1	lincRNA	chr7	109322320	109326315	-	0	0	0	0	.	.
ENST00000621873.1	ENSG00000278423.1	AC002389.1	miRNA	chr19	35553831	35553895	-	0	0	0	0	.	.
ENST00000581907.1	ENSG00000266269.1	AC002395.1	miRNA	chr12	111487478	111487578	-	0	0	0	0	.	.
ENST00000585365.1	ENSG00000267439.1	AC002398.11	antisense	chr19	35747057	35748288	-	1.03177	0	0.943302	0	1.09183	1
ENST00000591091.1	ENSG00000267439.1	AC002398.11	antisense	chr19	35747225	35753415	-	0	0	0	0	.	.
ENST00000587767.1	ENSG00000267328.1	AC002398.12	antisense	chr19	35754566	35755490	+	2.06353	1.03684	0.943302	0	3.23925	1
ENST00000589397.1	ENSG00000267049.1	AC002398.13	antisense	chr19	35769144	35771028	-	0	0	0	0	.	.
ENST00000591613.2	ENSG00000188223.9	AC002398.9	protein_coding	chr19	35745678	35754519	+	44.9024	30.3484	28.5066	37.6406	1.13759	0.987215
ENST00000569310.2	ENSG00000261528.2	AC002400.1	processed_pseudogene	chr16	23500905	23501630	+	0	0	0	0	.	.
ENST00000451776.1	ENSG00000236472.1	AC002401.1	antisense	chr17	50135586	50146176	+	0	0	0	0	.	.
ENST00000616624.1	ENSG00000277296.1	AC002429.1	miRNA	chr7	95156606	95156671	-	0	0	0	0	.	.
ENST00000437672.1	ENSG00000231153.1	AC002429.4	processed_pseudogene	chr7	95018407	95018554	+	0	0	0	0	.	.
ENST00000417881.2	ENSG00000236197.2	AC002429.5	antisense	chr7	95154713	95214332	-	0	0	0	0	.	.
ENST00000411728.1	ENSG00000231170.5	AC002451.3	antisense	chr7	95609796	95613541	+	0	0	0	0	.	.
ENST00000416502.5	ENSG00000231170.5	AC002451.3	antisense	chr7	95596682	95607144	+	0	0	0	0	.	.
ENST00000432265.1	ENSG00000231170.5	AC002451.3	antisense	chr7	95596682	95613719	+	0	0	0	0	.	.
ENST00000419668.1	ENSG00000237819.5	AC002454.1	antisense	chr7	92854909	92917174	+	0	0	0	0	.	.
ENST00000424523.1	ENSG00000237819.5	AC002454.1	antisense	chr7	92854909	92917151	+	0	0	0	0	.	.
ENST00000435695.1	ENSG00000237819.5	AC002454.1	antisense	chr7	92836483	92917187	+	0	0	0	0	.	.
ENST00000452050.5	ENSG00000237819.5	AC002454.1	antisense	chr7	92836489	92917123	+	0	0	0	0	.	.
ENST00000412669.1	ENSG00000223969.5	AC002456.2	antisense	chr7	90590623	90597353	-	0	0	0	0	.	.
ENST00000415965.5	ENSG00000223969.5	AC002456.2	antisense	chr7	90590619	90595748	-	0	0	0	0	.	.
ENST00000441971.5	ENSG00000223969.5	AC002456.2	antisense	chr7	90590623	90595890	-	0	0	0	0	.	.
ENST00000453459.1	ENSG00000223646.1	AC002463.3	lincRNA	chr7	112622378	112708080	+	0	0	0	0	.	.
ENST00000628052.1	ENSG00000281088.1	AC002464.1	miRNA	chr6	110440082	110440165	-	0	0	0	0	.	.
ENST00000436097.1	ENSG00000238202.1	AC002465.2	antisense	chr7	117300861	117322236	+	0	0	0	0	.	.
ENST00000440971.2	ENSG00000241764.3	AC002467.7	antisense	chr7	107742962	107744581	-	2.13576	5.36048	6.57482	2.53528	1.21472	1
ENST00000457510.2	ENSG00000241764.3	AC002467.7	antisense	chr7	107742817	107744128	-	25.3092	7.09201	9.77261	5.79228	2.0803	0.47613
ENST00000609979.1	ENSG00000241764.3	AC002467.7	antisense	chr7	107742969	107744050	-	11.7621	19.6896	8.17843	4.63568	2.4522	1
ENST00000450652.1	ENSG00000226872.1	AC002472.11	antisense	chr22	21031357	21043969	+	0	0	0	0	.	.
ENST00000414116.1	ENSG00000238033.1	AC002480.2	lincRNA	chr7	22649960	22665533	-	0	0	0	0	.	.
ENST00000435127.1	ENSG00000232759.1	AC002480.3	antisense	chr7	22563337	22573996	+	0	0	0	0	.	.
ENST00000439823.1	ENSG00000232949.1	AC002480.4	antisense	chr7	22589705	22591622	+	0	0	0	0	.	.
ENST00000442252.1	ENSG00000225541.1	AC002480.5	sense_overlapping	chr7	22571607	22661792	-	0	0	0	0	.	.
ENST00000447806.1	ENSG00000231525.1	AC002486.2	processed_pseudogene	chr7	20588990	20590085	+	0	0	0	0	.	.
ENST00000435098.1	ENSG00000223866.1	AC002486.3	processed_pseudogene	chr7	20641558	20641948	-	0	0	0	0	.	.
ENST00000413796.1	ENSG00000233214.1	AC002511.2	lincRNA	chr19	35424062	35424652	-	0	0	0	0	.	.
ENST00000428426.2	ENSG00000232680.2	AC002511.3	lincRNA	chr19	35432957	35434642	-	0	0	0	0	.	.
ENST00000563575.1	ENSG00000261457.3	AC002519.6	transcribed_processed_pseudogene	chr16	31802947	31807973	+	0	0	0	0	.	.
ENST00000567043.2	ENSG00000261457.3	AC002519.6	transcribed_processed_pseudogene	chr16	31805866	31806702	+	0	0	0	0	.	.
ENST00000569756.1	ENSG00000261457.3	AC002519.6	transcribed_processed_pseudogene	chr16	31802963	31805921	+	0	0	0	0	.	.
ENST00000570073.2	ENSG00000259810.2	AC002519.8	sense_intronic	chr16	31788202	31790993	+	0	0	0.943302	1.85057	140.694	1
ENST00000498002.1	ENSG00000242186.1	AC002523.1	unprocessed_pseudogene	chrX	149056716	149057166	+	0	0	0	0	.	.
ENST00000630642.1	ENSG00000281037.1	AC002530.1	miRNA	chr7	24396702	24396769	-	0	0	0	0	.	.
ENST00000435112.5	ENSG00000230258.6	AC002539.1	antisense	chr17	70017324	70128859	-	0	0	0	0	.	.
ENST00000587325.1	ENSG00000230258.6	AC002539.1	antisense	chr17	70018111	70073282	-	0	0	0	0	.	.
ENST00000516291.2	ENSG00000252100.2	AC002539.2	miRNA	chr17	69948861	69948947	-	0	0	0	0	.	.
ENST00000440683.1	ENSG00000227532.1	AC002542.2	processed_pseudogene	chr7	117187548	117187740	-	0	0	0	0	.	.
ENST00000299783.6	ENSG00000235945.1	AC002543.2	processed_pseudogene	chr7	116873454	116876376	-	0	0	0	0	.	.
ENST00000565916.1	ENSG00000261312.1	AC002550.5	antisense	chr16	19706351	19715383	+	4.01357	1.03684	1.8866	2.53528	1.1415	1
ENST00000621246.1	ENSG00000276571.1	AC002550.6	antisense	chr16	19694035	19694428	-	3.0953	4.14737	3.77321	0.925285	1.53919	1
ENST00000569881.1	ENSG00000261736.1	AC002551.1	sense_intronic	chr16	27643199	27644663	+	2.06353	1.03684	0	0	156.019	1
ENST00000453217.1	ENSG00000233979.1	AC002553.4	processed_pseudogene	chr17	16084042	16084381	+	0	0	0	0	.	.
ENST00000408089.1	ENSG00000221016.1	AC002558.1	miRNA	chr17	47118502	47118591	+	0	0	0	0	.	.
ENST00000408332.1	ENSG00000221259.1	AC002978.1	miRNA	chr12	111073968	111074089	+	0	0	0	0	.	.
ENST00000408459.1	ENSG00000221386.1	AC002979.1	miRNA	chr12	111302800	111302899	+	0	0	0	0	.	.
ENST00000516302.1	ENSG00000252111.1	AC002981.1	miRNA	chrX	12148318	12148401	-	0	0	0	0	.	.
ENST00000591692.1	ENSG00000267005.1	AC002984.2	processed_pseudogene	chr19	36173406	36173853	-	0	0	0	0	.	.
ENST00000593484.1	ENSG00000268193.5	AC002985.3	protein_coding	chr19	18907013	18934397	-	0	0	0	0	.	.
ENST00000596918.5	ENSG00000268193.5	AC002985.3	protein_coding	chr19	18907013	18934397	-	0	0	0	0	.	.
ENST00000584664.1	ENSG00000264517.1	AC003001.1	miRNA	chrX	85244095	85244171	+	0	0	0	0	.	.
ENST00000597658.1	ENSG00000268133.1	AC003002.4	protein_coding	chr19	57363566	57398584	+	0	0.518421	0	0	26.9211	1
ENST00000596400.1	ENSG00000269533.5	AC003002.6	protein_coding	chr19	57390008	57419994	+	0	0	0	0	.	.
ENST00000596617.5	ENSG00000269533.5	AC003002.6	protein_coding	chr19	57389884	57418012	+	0	0	0	0	.	.
ENST00000600421.1	ENSG00000269533.5	AC003002.6	protein_coding	chr19	57389987	57411167	+	1.24844	2.46769	5.49002	2.89614	2.24997	1
ENST00000468219.1	ENSG00000188477.12	AC003003.5	sense_intronic	chr16	19304881	19310947	+	0	0	0.943302	0	48.1651	1
ENST00000611742.4	ENSG00000188477.12	AC003003.5	sense_intronic	chr16	19285783	19310946	+	0	0	0	0	.	.
ENST00000594562.1	ENSG00000268266.1	AC003005.2	lincRNA	chr19	57477699	57482005	+	0	0	0	0	.	.
ENST00000595422.1	ENSG00000268266.1	AC003005.2	lincRNA	chr19	57477649	57482996	+	0	0	0	0	.	.
ENST00000599674.1	ENSG00000268107.5	AC003005.4	protein_coding	chr19	57487753	57505381	+	0	0	0	0	.	.
ENST00000601674.5	ENSG00000268107.5	AC003005.4	protein_coding	chr19	57487718	57505360	+	0	0	0	0	.	.
ENST00000582304.1	ENSG00000264453.1	AC003006.1	miRNA	chr19	57738465	57738550	+	0	0	0	0	.	.
ENST00000594684.1	ENSG00000269026.2	AC003006.7	protein_coding	chr19	57682045	57753575	+	0	0	0	4.64493	233.247	1
ENST00000599221.1	ENSG00000269026.2	AC003006.7	protein_coding	chr19	57682045	57747072	+	1.5786	0	2.21676	0	1.3992	0.988349
ENST00000571611.1	ENSG00000262011.1	AC003009.1	antisense	chr16	13331368	13332583	-	0	0	0	0	.	.
ENST00000398779.2	ENSG00000214684.2	AC003045.1	processed_pseudogene	chr7	117439982	117440780	-	0	0	0	0	.	.
ENST00000415246.1	ENSG00000237773.5	AC003075.4	antisense	chr7	17286279	17298459	-	1.03177	0	0	0	52.5883	1
ENST00000419382.5	ENSG00000237773.5	AC003075.4	antisense	chr7	17279835	17298446	-	0	0	0	0	.	.
ENST00000424101.5	ENSG00000237773.5	AC003075.4	antisense	chr7	17286277	17295222	-	0	0	0	0	.	.
ENST00000433005.1	ENSG00000237773.5	AC003075.4	antisense	chr7	17286275	17299357	-	6.19059	3.11053	0.943302	3.70114	1.99834	1
ENST00000436175.1	ENSG00000237773.5	AC003075.4	antisense	chr7	17279834	17281303	-	0	0	0	0	.	.
ENST00000443664.1	ENSG00000237773.5	AC003075.4	antisense	chr7	17279944	17281306	-	0	0	0	0	.	.
ENST00000448664.5	ENSG00000237773.5	AC003075.4	antisense	chr7	17286277	17295261	-	0	1.03684	0	0	52.8421	1
ENST00000452249.5	ENSG00000237773.5	AC003075.4	antisense	chr7	17286279	17298446	-	0	1.03684	0	0	52.8421	1
ENST00000413552.1	ENSG00000234358.1	AC003080.4	processed_pseudogene	chr7	111971222	111971988	-	0	0	0	0.925285	47.2643	1
ENST00000427030.1	ENSG00000234826.1	AC003084.2	lincRNA	chr7	117998858	118004045	-	0	0	0	0	.	.
ENST00000435466.1	ENSG00000226965.1	AC003088.1	lincRNA	chr7	110432239	110534754	-	0	0	0	0	.	.
ENST00000423689.2	ENSG00000223561.6	AC003090.1	lincRNA	chr7	25657071	25662941	-	0	0	1.8866	0	95.3302	1
ENST00000446840.5	ENSG00000223561.6	AC003090.1	lincRNA	chr7	25593351	25663053	-	0	0	0	4.62643	232.321	1
ENST00000456777.5	ENSG00000223561.6	AC003090.1	lincRNA	chr7	25594533	25750994	-	0	0	0	0	.	.
ENST00000415536.5	ENSG00000236453.5	AC003092.1	lincRNA	chr7	94022833	94064723	+	0	0	0	0	.	.
ENST00000438538.1	ENSG00000236453.5	AC003092.1	lincRNA	chr7	94061141	94066661	+	0	0	0	0	.	.
ENST00000411946.1	ENSG00000236938.1	AC003092.2	lincRNA	chr7	94071759	94077157	-	0	0	0	0	.	.
ENST00000412403.1	ENSG00000228768.1	AC003101.1	lincRNA	chr17	31571142	31575659	+	0	0	0.943302	0	48.1651	1
ENST00000597755.2	ENSG00000236194.3	AC003104.1	sense_intronic	chr17	42270517	42272683	-	2.06353	0	8.48972	12.0287	9.85751	0.99996
ENST00000408351.1	ENSG00000221278.1	AC003658.1	miRNA	chrX	14764975	14765117	-	0	0	0	0	.	.
ENST00000440522.1	ENSG00000234634.1	AC003664.1	lincRNA	chr17	13299184	13306760	-	0	0	0	0	.	.
ENST00000410201.1	ENSG00000222133.1	AC003666.1	miRNA	chrX	10216598	10216699	-	0	0	0	0	.	.
ENST00000408809.2	ENSG00000221736.2	AC003681.1	miRNA	chr22	29944206	29944299	+	0	0	0	0	.	.
ENST00000599190.1	ENSG00000268392.1	AC003682.16	lincRNA	chr19	57625032	57626950	+	0	0	0.943302	0	48.1651	1
ENST00000598702.1	ENSG00000269097.1	AC003682.17	processed_pseudogene	chr19	57664280	57665039	+	0	0	0	0	.	.
ENST00000625910.1	ENSG00000281419.1	AC003688.1	miRNA	chr17	7251969	7252099	-	0	0.953896	0	0	48.6948	1
ENST00000598450.1	ENSG00000268564.1	AC003956.1	antisense	chr19	15124160	15126174	+	0	0	0	0	.	.
ENST00000430006.5	ENSG00000234859.5	AC003958.2	antisense	chr17	41402416	41412588	+	0	0	0	0	.	.
ENST00000432258.1	ENSG00000234859.5	AC003958.2	antisense	chr17	41402423	41425049	+	0	0	0	0	.	.
ENST00000435883.1	ENSG00000108516.5	AC003958.6	unprocessed_pseudogene	chr17	41334632	41335733	+	0	0	0	0	.	.
ENST00000408491.1	ENSG00000221418.1	AC003968.1	miRNA	chr7	126040229	126040300	+	0	0	0	0	.	.
ENST00000601468.1	ENSG00000269615.1	AC003973.1	processed_pseudogene	chr19	21940820	21941533	+	0	0	0	0	.	.
ENST00000624863.1	ENSG00000279377.1	AC003973.3	TEC	chr19	21965708	21968529	-	0	20.7369	0	0	1037.84	0.99271
ENST00000596778.1	ENSG00000269504.1	AC003973.4	lincRNA	chr19	22017959	22036315	-	0	0	0	0	.	.
ENST00000600071.1	ENSG00000269199.1	AC003973.5	lincRNA	chr19	22043500	22050005	-	0	0	0	0	.	.
ENST00000446000.1	ENSG00000235139.2	AC003984.1	lincRNA	chr7	84549206	84584322	+	0	0	0	0	.	.
ENST00000450977.2	ENSG00000235139.2	AC003984.1	lincRNA	chr7	84532476	84574843	+	0	0	0	0	.	.
ENST00000414127.1	ENSG00000233824.1	AC003985.1	lincRNA	chr7	25321302	25326815	-	0	0	0	0	.	.
ENST00000452700.1	ENSG00000229533.1	AC003986.5	antisense	chr7	19144293	19146253	+	0	0	0	0	.	.
ENST00000419944.1	ENSG00000232821.1	AC003986.6	antisense	chr7	19112474	19114271	+	0	0	0	0	.	.
ENST00000417460.1	ENSG00000236536.1	AC003986.7	antisense	chr7	19119933	19121916	+	0	0	0	0.925285	47.2643	1
ENST00000447198.2	ENSG00000234223.2	AC003988.1	lincRNA	chr7	80246409	80312456	-	0	0	0	0	.	.
ENST00000440224.1	ENSG00000243621.1	AC003989.3	processed_pseudogene	chr7	111394875	111395043	+	0	0	0	0	.	.
ENST00000434569.1	ENSG00000227948.4	AC003989.4	processed_pseudogene	chr7	111411319	111411883	+	0	0	0	0	.	.
ENST00000434733.3	ENSG00000228113.7	AC003991.3	antisense	chr7	88277001	88292988	+	0	0	0.943302	0	48.1651	1
ENST00000447058.2	ENSG00000228113.7	AC003991.3	antisense	chr7	88229659	88231774	+	0	0	1.8866	0.925285	141.594	1
ENST00000447758.1	ENSG00000228113.7	AC003991.3	antisense	chr7	88232011	88292460	+	0	0	0	0	.	.
ENST00000591739.1	ENSG00000228113.7	AC003991.3	antisense	chr7	88231574	88241436	+	0	0	0	0	.	.
ENST00000594469.5	ENSG00000228113.7	AC003991.3	antisense	chr7	88219359	88277203	+	0	0	0	0	.	.
ENST00000595121.5	ENSG00000228113.7	AC003991.3	antisense	chr7	88243773	88292333	+	0	0	0	0	.	.
ENST00000600908.5	ENSG00000228113.7	AC003991.3	antisense	chr7	88243785	88292352	+	0	0	0	0	.	.
ENST00000627345.2	ENSG00000228113.7	AC003991.3	antisense	chr7	88243777	88292260	+	0	0	0	0	.	.
ENST00000627520.1	ENSG00000228113.7	AC003991.3	antisense	chr7	88283830	88298356	+	0	0	0	0	.	.
ENST00000628577.2	ENSG00000228113.7	AC003991.3	antisense	chr7	88231673	88292260	+	0	0	0	0	.	.
ENST00000629560.2	ENSG00000228113.7	AC003991.3	antisense	chr7	88239418	88292260	+	0	0	0	0	.	.
ENST00000629712.1	ENSG00000228113.7	AC003991.3	antisense	chr7	88283166	88292260	+	0	0	0	0	.	.
ENST00000629782.2	ENSG00000228113.7	AC003991.3	antisense	chr7	88283830	88292692	+	0	0	0	0	.	.
ENST00000631117.2	ENSG00000228113.7	AC003991.3	antisense	chr7	88279573	88304367	+	0	0	0	0	.	.
ENST00000580102.1	ENSG00000264952.1	AC004000.1	miRNA	chrX	119424065	119424116	+	0	0	0	0	.	.
ENST00000622657.1	ENSG00000277275.1	AC004000.2	miRNA	chrX	119524455	119524563	+	0	0	0	0	.	.
ENST00000603784.1	ENSG00000270317.1	AC004004.2	processed_pseudogene	chr19	22501699	22501948	-	0	0	0	0	.	.
ENST00000434994.1	ENSG00000228711.1	AC004006.2	processed_pseudogene	chr7	82657035	82657411	+	0	0	0	0	.	.
ENST00000624160.1	ENSG00000279655.1	AC004009.1	TEC	chr7	27380562	27381206	+	0	0	0	0	.	.
ENST00000623016.1	ENSG00000279429.1	AC004009.2	TEC	chr7	27412164	27412891	+	0	0	0	0	.	.
ENST00000412413.1	ENSG00000224322.1	AC004009.3	lincRNA	chr7	27361843	27409938	+	0	0	0	0	.	.
ENST00000416593.1	ENSG00000233942.1	AC004012.1	lincRNA	chr7	95471835	95473998	+	0	0	0	0	.	.
ENST00000413406.1	ENSG00000229603.1	AC004014.3	lincRNA	chr7	108909453	108952666	+	0	0	0	0	.	.
ENST00000459086.1	ENSG00000238976.1	AC004016.1	miRNA	chr7	24900812	24900905	+	0	0	0	0	.	.
ENST00000455617.1	ENSG00000229492.1	AC004019.10	processed_pseudogene	chr22	17418697	17419828	+	1.03177	1.03684	2.82991	1.85057	2.25053	1
ENST00000443935.5	ENSG00000236754.5	AC004019.13	antisense	chr22	17580157	17589192	-	1.03177	2.68542	1.17913	6.477	2.05398	0.494097
ENST00000611039.1	ENSG00000236754.5	AC004019.13	antisense	chr22	17580314	17588018	-	0	2.49879	0.707477	0	3.46237	0.942028
ENST00000413824.2	ENSG00000237160.2	AC004022.7	processed_pseudogene	chr7	95348718	95348910	-	0	0	0	0	.	.
ENST00000447766.1	ENSG00000228751.1	AC004022.8	processed_pseudogene	chr7	95350164	95351229	+	0	0	0	0	.	.
ENST00000500526.1	ENSG00000246774.1	AC004051.2	lincRNA	chr4	109303035	109316135	+	0	0	0	1.85057	93.5285	1
ENST00000401180.2	ENSG00000215999.2	AC004052.1	miRNA	chr4	104278107	104278191	-	0	0	0	0	.	.
ENST00000500179.1	ENSG00000245384.1	AC004053.1	antisense	chr4	104490965	104697592	+	0	0	0	0	.	.
ENST00000580856.2	ENSG00000276215.1	AC004053.2	miRNA	chr4	104796128	104796221	+	0	0	0	0	.	.
ENST00000515111.1	ENSG00000248984.1	AC004054.1	antisense	chr4	91108023	91112790	-	0	0	0	0	.	.
ENST00000356247.4	ENSG00000196656.7	AC004057.1	transcribed_processed_pseudogene	chr4	113214260	113217170	-	1.11431	0	0	0	56.7153	1
ENST00000485827.1	ENSG00000196656.7	AC004057.1	transcribed_processed_pseudogene	chr4	113214046	113214393	-	380.722	298.569	321.261	252.223	1.18449	0.763908
ENST00000509926.2	ENSG00000251312.2	AC004062.2	processed_pseudogene	chr4	111063583	111064227	+	0	0	0	0	.	.
ENST00000508358.1	ENSG00000250670.1	AC004063.1	lincRNA	chr4	104556960	104568877	+	0	0	0	0	.	.
ENST00000502488.1	ENSG00000216425.4	AC004066.2	processed_pseudogene	chr4	105526596	105527397	-	0	0	0	0	.	.
ENST00000514879.1	ENSG00000250522.1	AC004066.3	antisense	chr4	105540190	105552355	-	0	0	0	0	.	.
ENST00000608733.1	ENSG00000273447.1	AC004067.5	antisense	chr4	109692004	109692703	+	0	1.03684	0.943302	0.925285	1.78701	1
ENST00000505438.2	ENSG00000251473.2	AC004069.1	processed_pseudogene	chr4	105102891	105104004	-	3.0953	0	0	0	155.765	1
ENST00000504082.1	ENSG00000251259.1	AC004069.2	lincRNA	chr4	105137280	105140619	-	5.5509	12.1311	11.1876	13.9718	1.42241	1
ENST00000458577.1	ENSG00000231110.1	AC004070.1	lincRNA	chrX	140216035	140216804	-	0	0	0	0	.	.
ENST00000421810.1	ENSG00000237014.1	AC004074.4	processed_pseudogene	chrX	73237647	73238709	-	0	0	0	0	.	.
ENST00000620532.1	ENSG00000276449.1	AC004076.5	antisense	chr19	57449689	57453011	+	3.0953	7.2579	21.696	19.431	3.96666	0.999899
ENST00000597410.1	ENSG00000268533.1	AC004076.7	protein_coding	chr19	57394183	57438457	+	0	0	0	0	.	.
ENST00000415705.3	ENSG00000268163.1	AC004076.9	protein_coding	chr19	57455448	57477536	-	0	1.87669	1.95264	0	1.04004	1
ENST00000596831.1	ENSG00000268163.1	AC004076.9	protein_coding	chr19	57437970	57477503	-	0	0	0	0	.	.
ENST00000601945.1	ENSG00000268163.1	AC004076.9	protein_coding	chr19	57455379	57456239	-	0.866683	0	0	0	44.3342	1
ENST00000583152.1	ENSG00000266055.1	AC004079.1	miRNA	chr7	27022537	27022676	+	0	0	0	0	.	.
ENST00000630765.1	ENSG00000280846.1	AC004108.1	miRNA	chr17	51831646	51831733	+	0	0	0	0	.	.
ENST00000411413.1	ENSG00000226851.1	AC004112.4	antisense	chr7	112328257	112350541	-	0	0	0	0	.	.
ENST00000431064.1	ENSG00000226851.1	AC004112.4	antisense	chr7	112328189	112409623	-	0	0	0	0	.	.
ENST00000567127.1	ENSG00000260264.1	AC004125.3	lincRNA	chr16	24236104	24252863	+	0	0	0	0	.	.
ENST00000567624.1	ENSG00000260264.1	AC004125.3	lincRNA	chr16	24237982	24247545	+	0	0	0	0	.	.
ENST00000457229.1	ENSG00000234406.1	AC004129.7	processed_pseudogene	chr7	25185623	25188724	+	0	0	0	0	.	.
ENST00000417617.1	ENSG00000213798.3	AC004129.9	processed_pseudogene	chr7	25212170	25212965	-	0	0	0	0	.	.
ENST00000591866.2	ENSG00000267666.2	AC004156.3	lincRNA	chr19	663482	669500	+	17.54	13.479	11.3196	12.954	1.27766	1
ENST00000623725.1	ENSG00000280264.1	AC004158.1	protein_coding	chr16	72496967	72497341	-	0	0	0	0	.	.
ENST00000564508.2	ENSG00000260664.2	AC004158.3	lincRNA	chr16	72425948	72430266	+	0	0	0	0	.	.
ENST00000624327.1	ENSG00000260664.2	AC004158.3	lincRNA	chr16	72429353	72533892	+	0	0	0	0	.	.
ENST00000414541.1	ENSG00000230853.1	AC004159.1	processed_pseudogene	chr7	80096600	80097215	-	0	0	0	0	.	.
ENST00000425837.1	ENSG00000230435.1	AC004160.4	antisense	chr7	11406955	11414078	+	0	0	0	0	.	.
ENST00000592843.1	ENSG00000267778.1	AC004221.2	lincRNA	chr19	1238179	1239522	+	0	0	0.943302	0	48.1651	1
ENST00000418393.1	ENSG00000234477.1	AC004231.2	antisense	chr17	40921430	40975926	+	0	2.07369	0	0	104.684	1
ENST00000431165.1	ENSG00000230612.3	AC004237.1	antisense	chr5	132688681	132721583	+	0	0	0	0	.	.
ENST00000627142.2	ENSG00000230612.3	AC004237.1	antisense	chr5	132689724	132697956	+	0	0	0	0	.	.
ENST00000628061.1	ENSG00000230612.3	AC004237.1	antisense	chr5	132689724	132723725	+	0	0	0	0	.	.
ENST00000629903.2	ENSG00000230612.3	AC004237.1	antisense	chr5	132689724	132697956	+	0	0	0	0	.	.
ENST00000593588.1	ENSG00000269635.1	AC004257.1	lincRNA	chr19	15221015	15222297	-	0	0	0	0	.	.
ENST00000261377.10	ENSG00000005189.19	AC004381.6	protein_coding	chr16	20806499	20849668	+	276.224	262.508	93.236	33.116	4.26323	0
ENST00000348433.10	ENSG00000005189.19	AC004381.6	protein_coding	chr16	20806521	20849665	+	167.982	145.282	37.317	81.2308	2.64224	4.30154e-07
ENST00000561474.1	ENSG00000005189.19	AC004381.6	protein_coding	chr16	20828524	20845076	+	0	0	0	0	.	.
ENST00000563045.1	ENSG00000005189.19	AC004381.6	protein_coding	chr16	20825562	20827186	+	0	6.52174	1.42439	4.78372	1.05036	0.559644
ENST00000563068.1	ENSG00000005189.19	AC004381.6	protein_coding	chr16	20806708	20814992	+	18.221	7.80743	6.03714	3.93246	2.60755	0.169054
ENST00000563617.1	ENSG00000005189.19	AC004381.6	protein_coding	chr16	20807157	20825871	+	0	2.80984	0	0	141.492	1
ENST00000564200.1	ENSG00000005189.19	AC004381.6	protein_coding	chr16	20821037	20828535	+	0	0	3.91471	0	196.735	1
ENST00000564274.5	ENSG00000005189.19	AC004381.6	protein_coding	chr16	20806698	20849480	+	15.5384	53.5011	0	0	3452.97	2.38074e-06
ENST00000565340.5	ENSG00000005189.19	AC004381.6	protein_coding	chr16	20806624	20832199	+	6.97474	3.79485	0	0.379367	27.0167	1
ENST00000566276.5	ENSG00000005189.19	AC004381.6	protein_coding	chr16	20806552	20827186	+	3.37387	0	0	0	169.694	1
ENST00000566518.5	ENSG00000005189.19	AC004381.6	protein_coding	chr16	20806663	20828535	+	0	0	0	0	.	.
ENST00000566993.5	ENSG00000005189.19	AC004381.6	protein_coding	chr16	20806496	20849639	+	36.8444	42.7801	68.0687	32.4868	1.2628	0.70646
ENST00000567297.5	ENSG00000005189.19	AC004381.6	protein_coding	chr16	20806757	20825906	+	4.44691	0	0	0	223.346	1
ENST00000568046.5	ENSG00000005189.19	AC004381.6	protein_coding	chr16	20806445	20814982	+	8.36762	13.4893	1.30176	4.15453	3.99485	1
ENST00000568334.1	ENSG00000005189.19	AC004381.6	protein_coding	chr16	20839853	20844662	+	1.12462	1.1509	0	0	114.776	1
ENST00000568476.5	ENSG00000005189.19	AC004381.6	protein_coding	chr16	20806617	20825897	+	3.61118	0	0	0	181.559	1
ENST00000568501.5	ENSG00000005189.19	AC004381.6	protein_coding	chr16	20806527	20821834	+	0	0	0	0	.	.
ENST00000568647.5	ENSG00000005189.19	AC004381.6	protein_coding	chr16	20806657	20821771	+	0	2.62321	0	0	132.161	1
ENST00000568894.5	ENSG00000005189.19	AC004381.6	protein_coding	chr16	20806429	20821802	+	0	0	0	0	.	.
ENST00000565498.1	ENSG00000260510.1	AC004381.7	antisense	chr16	20743663	20766620	-	0	0	0	0	.	.
ENST00000438135.1	ENSG00000226107.1	AC004383.3	processed_pseudogene	chrX	134522702	134522990	+	4.12706	3.11053	8.48972	9.25285	2.44745	1
ENST00000441858.1	ENSG00000226515.1	AC004386.3	processed_pseudogene	chrX	74342713	74342860	-	0	0	0	0	.	.
ENST00000393214.2	ENSG00000213269.2	AC004386.4	processed_pseudogene	chrX	74376125	74376885	-	0	0	0	0	.	.
ENST00000437646.1	ENSG00000227078.1	AC004448.2	lincRNA	chr17	19419035	19424357	+	0	0	0	0	.	.
ENST00000421796.2	ENSG00000235979.8	AC004448.5	lincRNA	chr17	19448242	19460984	-	0	0	0	0	.	.
ENST00000456537.5	ENSG00000235979.8	AC004448.5	lincRNA	chr17	19439143	19460735	-	0	0	0	0	.	.
ENST00000582654.1	ENSG00000235979.8	AC004448.5	lincRNA	chr17	19471119	19492960	-	0	0	0	0	.	.
ENST00000585389.2	ENSG00000235979.8	AC004448.5	lincRNA	chr17	19448115	19460992	-	0	0	0	0	.	.
ENST00000601694.1	ENSG00000235979.8	AC004448.5	lincRNA	chr17	19448158	19450417	-	0	0	0	0	.	.
ENST00000609249.5	ENSG00000235979.8	AC004448.5	lincRNA	chr17	19448179	19460995	-	0	0	0	0	.	.
ENST00000609396.3	ENSG00000235979.8	AC004448.5	lincRNA	chr17	19448179	19456307	-	0	0	0	0	.	.
ENST00000610229.1	ENSG00000235979.8	AC004448.5	lincRNA	chr17	19448475	19453421	-	0	0	0	0	.	.
ENST00000627753.1	ENSG00000235979.8	AC004448.5	lincRNA	chr17	19417804	19453603	-	0	0	0	0	.	.
ENST00000629630.1	ENSG00000235979.8	AC004448.5	lincRNA	chr17	19425319	19453607	-	0	0	0	0	.	.
ENST00000629746.2	ENSG00000235979.8	AC004448.5	lincRNA	chr17	19448179	19492991	-	0	0	0	0	.	.
ENST00000564240.1	ENSG00000261204.1	AC004449.6	lincRNA	chr19	637105	637537	-	2.06353	3.11053	0	1.85057	2.77673	1
ENST00000628647.1	ENSG00000280507.1	AC004453.1	miRNA	chr7	44367176	44367270	+	0	0	0	0	.	.
ENST00000487895.1	ENSG00000146677.7	AC004453.8	processed_pseudogene	chr7	44467897	44468304	+	62.9893	51.9147	39.6659	40.7496	1.42877	1
ENST00000459512.1	ENSG00000238385.1	AC004458.1	miRNA	chr7	96468331	96468422	-	0	0	0	0	.	.
ENST00000408452.1	ENSG00000221379.1	AC004460.1	miRNA	chr15	30801306	30801388	+	0	0	0	0	.	.
ENST00000412461.2	ENSG00000237347.2	AC004461.4	processed_pseudogene	chr22	19055801	19056512	+	0	0	0	0	.	.
ENST00000610749.1	ENSG00000277735.1	AC004470.1	miRNA	chrX	22761306	22761390	-	0	0	0	0	.	.
ENST00000609936.1	ENSG00000272682.1	AC004471.10	lincRNA	chr22	19124309	19128449	-	0	1.03684	0.943302	0	1.0971	1
ENST00000456035.1	ENSG00000223461.1	AC004471.9	antisense	chr22	19121529	19124503	+	0	0	0	0	.	.
ENST00000620362.1	ENSG00000273862.1	AC004477.1	miRNA	chr17	48048365	48048430	+	0	0	0	0	.	.
ENST00000439839.1	ENSG00000228944.1	AC004485.3	antisense	chr7	24196662	24255719	-	0	0	0	0	.	.
ENST00000585593.1	ENSG00000267122.1	AC004490.1	antisense	chr19	2212029	2215565	-	1.03177	0	0	0	52.5883	1
ENST00000408429.1	ENSG00000221356.1	AC004492.1	miRNA	chr7	107294885	107294951	+	0	0	0	0	.	.
ENST00000587970.1	ENSG00000267308.1	AC004510.3	lincRNA	chr19	15835106	15835853	-	0	0	0	0	.	.
ENST00000589310.1	ENSG00000267308.1	AC004510.3	lincRNA	chr19	15827045	15835787	-	0	0	0	0	.	.
ENST00000577937.1	ENSG00000266430.1	AC004520.1	miRNA	chr7	26060339	26060438	+	0	0	0	0	.	.
ENST00000422697.1	ENSG00000236414.1	AC004535.2	lincRNA	chr7	10702676	10707406	+	0	0	0	0	.	.
ENST00000421121.5	ENSG00000230333.6	AC004538.3	processed_transcript	chr7	11253113	11385678	+	0	0	0	0	.	.
ENST00000428533.5	ENSG00000230333.6	AC004538.3	processed_transcript	chr7	11197307	11384418	+	0	0	2.21676	0	111.838	1
ENST00000428967.5	ENSG00000230333.6	AC004538.3	processed_transcript	chr7	11193366	11379366	+	0	0	0	0	.	.
ENST00000441110.5	ENSG00000230333.6	AC004538.3	processed_transcript	chr7	11197307	11322324	+	0	0	0	0	.	.
ENST00000443459.5	ENSG00000230333.6	AC004538.3	processed_transcript	chr7	11193366	11227829	+	0	0	0	0	.	.
ENST00000445839.5	ENSG00000230333.6	AC004538.3	processed_transcript	chr7	11252980	11520175	+	0	0	0	0	.	.
ENST00000595972.1	ENSG00000230333.6	AC004538.3	processed_transcript	chr7	11378697	11383869	+	0	0	1.1414	0	58.0698	1
ENST00000599875.1	ENSG00000230333.6	AC004538.3	processed_transcript	chr7	11227018	11378177	+	0	0	0	0	.	.
ENST00000599917.5	ENSG00000230333.6	AC004538.3	processed_transcript	chr7	11181732	11227655	+	0	0	0	0	.	.
ENST00000611449.1	ENSG00000230333.6	AC004538.3	processed_transcript	chr7	11192760	11197417	+	0	0	0	0	.	.
ENST00000616268.4	ENSG00000230333.6	AC004538.3	processed_transcript	chr7	11376996	11383869	+	0	0	0.415053	0	21.7527	1
ENST00000625468.2	ENSG00000230333.6	AC004538.3	processed_transcript	chr7	11180902	11248376	+	0	0	0	0	.	.
ENST00000627042.2	ENSG00000230333.6	AC004538.3	processed_transcript	chr7	11194706	11244479	+	0	0	0	0	.	.
ENST00000627878.2	ENSG00000230333.6	AC004538.3	processed_transcript	chr7	11193379	11244479	+	0	0	0	0.925285	47.2643	1
ENST00000451264.1	ENSG00000225792.1	AC004540.4	antisense	chr7	26372332	26376701	-	1.03177	4.58285	2.42429	0.925285	1.6722	1
ENST00000451368.1	ENSG00000225792.1	AC004540.4	antisense	chr7	26372144	26376272	-	16.5083	8.89611	2.29222	1.85057	6.10752	0.999995
ENST00000420774.1	ENSG00000214870.8	AC004540.5	lincRNA	chr7	26398652	26399654	+	2.03258	1.773	0	0	191.279	1
ENST00000421862.1	ENSG00000214870.8	AC004540.5	lincRNA	chr7	26398601	26494144	+	0	0	0	0	.	.
ENST00000430548.5	ENSG00000214870.8	AC004540.5	lincRNA	chr7	26398601	26480022	+	2.55878	0	0	0	128.939	1
ENST00000439120.1	ENSG00000214870.8	AC004540.5	lincRNA	chr7	26398593	26494256	+	0	0	4.70708	1.90609	331.658	1
ENST00000448056.1	ENSG00000214870.8	AC004540.5	lincRNA	chr7	26440259	26494114	+	0	0	0	0	.	.
ENST00000449537.1	ENSG00000214870.8	AC004540.5	lincRNA	chr7	26398613	26399563	+	10.8851	2.37437	3.78264	2.72034	2.0358	0.458175
ENST00000612062.1	ENSG00000273949.1	AC004541.1	miRNA	chr7	81294538	81294621	-	0	0	0	0	.	.
ENST00000408649.2	ENSG00000221576.2	AC004543.1	miRNA	chr7	19719388	19719451	+	0	0	0	0	.	.
ENST00000418764.2	ENSG00000237921.2	AC004543.2	lincRNA	chr7	19813685	19818090	-	0	0	0	0	.	.
ENST00000441955.2	ENSG00000229893.2	AC004549.6	antisense	chr7	27733064	27740395	-	1.03177	1.03684	0	0	104.43	1
ENST00000584512.1	ENSG00000264746.1	AC004552.1	miRNA	chrX	24348809	24348906	+	0	0	0	0	.	.
ENST00000612848.1	ENSG00000276345.1	AC004556.1	protein_coding	KI270721.1	2585	11802	+	0	5.8789	2.68841	24.3535	4.58762	0.325454
ENST00000614779.1	ENSG00000278246.1	AC004556.2	miRNA	KI270721.1	51912	52024	-	0	0.362895	0	0	19.1448	1
ENST00000446246.1	ENSG00000235669.1	AC004593.3	antisense	chr7	29199540	29208970	-	0	0	0	0	.	.
ENST00000578020.1	ENSG00000266862.1	AC004595.1	miRNA	chr7	21422269	21422368	-	0	0	0	0	.	.
ENST00000425668.1	ENSG00000225877.1	AC004603.4	lincRNA	chr19	42821863	42826878	+	0	0	0	0	.	.
ENST00000587059.1	ENSG00000267755.1	AC004623.2	antisense	chr19	1376773	1377238	-	1.03177	0	0	0	52.5883	1
ENST00000589673.1	ENSG00000267755.1	AC004623.2	antisense	chr19	1376773	1377520	-	0	0	0	0	.	.
ENST00000624592.1	ENSG00000279488.1	AC004623.3	TEC	chr19	1372238	1374364	-	0	0	0	0	.	.
ENST00000586675.1	ENSG00000267304.1	AC004637.1	antisense	chr19	3672582	3674295	+	0	0	0	0	.	.
ENST00000577230.1	ENSG00000264224.1	AC004655.1	miRNA	chrX	24698122	24698191	+	0	0	0	0	.	.
ENST00000626980.1	ENSG00000281483.1	AC004656.1	miRNA	chrX	24517240	24517340	-	0	0	0	0	.	.
ENST00000408859.1	ENSG00000221786.1	AC004673.1	miRNA	chrX	23120832	23120905	-	0	0	0	0	.	.
ENST00000628977.1	ENSG00000281634.1	AC004691.1	miRNA	chr7	30876004	30876149	-	0	0	0	0	.	.
ENST00000440376.1	ENSG00000229263.1	AC004691.5	antisense	chr7	30796691	30803410	-	0	0	0	0	.	.
ENST00000457315.1	ENSG00000228680.1	AC004692.4	antisense	chr7	43239066	43249268	-	0	0	0	0	.	.
ENST00000458590.1	ENSG00000228680.1	AC004692.4	antisense	chr7	43245363	43249242	-	0	0	0	0	.	.
ENST00000458680.1	ENSG00000228680.1	AC004692.4	antisense	chr7	43241070	43249247	-	0	0	0	0	.	.
ENST00000455430.1	ENSG00000213717.3	AC004692.5	processed_pseudogene	chr7	43274159	43274582	+	0	0	0	0	.	.
ENST00000411269.1	ENSG00000223201.1	AC004699.1	miRNA	chr19	15052930	15053074	+	0	0	0	0	.	.
ENST00000580225.1	ENSG00000263494.1	AC004702.2	lincRNA	chr17	20185082	20322973	+	0	0	0	0	.	.
ENST00000447057.1	ENSG00000226522.1	AC004744.3	antisense	chr7	18892096	18899433	-	0	0	0	0	.	.
ENST00000408265.1	ENSG00000221192.1	AC004745.1	miRNA	chr7	97291514	97291596	-	0	0	0	0	.	.
ENST00000600536.1	ENSG00000269881.1	AC004754.3	protein_coding	chr16	249547	269943	+	3.2707	18.1759	8.73498	2.97942	1.82937	0.498215
ENST00000578911.1	ENSG00000263954.1	AC004769.1	miRNA	chr5	130277625	130277693	-	0	0	0	0	.	.
ENST00000607389.1	ENSG00000272203.1	AC004775.5	lincRNA	chr5	132817248	132818000	-	0	0	3.77321	1.85057	282.189	1
ENST00000588182.2	ENSG00000267453.6	AC004791.2	lincRNA	chr19	15852043	15862975	-	0	0	0	0	.	.
ENST00000589345.6	ENSG00000267453.6	AC004791.2	lincRNA	chr19	15851993	15864904	-	0	0	0	0	.	.
ENST00000582675.1	ENSG00000263913.1	AC004812.1	miRNA	chr12	120172039	120172126	-	0	0	0	0	.	.
ENST00000625200.1	ENSG00000279777.1	AC004813.1	protein_coding	chr12	119918001	119918375	+	0	0	0	0	.	.
ENST00000628192.1	ENSG00000280875.1	AC004816.1	miRNA	chr14	70769486	70769621	-	0	0	0	0	.	.
ENST00000621448.1	ENSG00000278841.1	AC004819.1	miRNA	chr22	29883860	29883945	+	0	0	0	0	.	.
ENST00000583469.1	ENSG00000266727.1	AC004824.1	miRNA	chr1	17413631	17413694	-	0	0	0	0	.	.
ENST00000624583.1	ENSG00000280226.1	AC004824.2	protein_coding	chr1	17329012	17331796	-	0	0	0	0	.	.
ENST00000620858.1	ENSG00000275258.1	AC004832.1	miRNA	chr22	30411646	30411755	+	0	0	0	0	.	.
ENST00000614669.1	ENSG00000275912.1	AC004837.1	miRNA	chr7	39685011	39685098	-	0	0	0	0	.	.
ENST00000446267.1	ENSG00000106540.4	AC004837.3	processed_pseudogene	chr7	39609717	39610280	+	0	0	0	0	.	.
ENST00000420748.1	ENSG00000231951.1	AC004837.4	antisense	chr7	39609610	39610290	-	0	0	0	0	.	.
ENST00000435766.1	ENSG00000228554.1	AC004837.5	antisense	chr7	39700341	39703296	-	0	0	0	0	.	.
ENST00000443103.1	ENSG00000230914.2	AC004840.8	lincRNA	chr7	2384121	2388597	+	0	0	0.943302	0	48.1651	1
ENST00000616607.1	ENSG00000274991.1	AC004846.1	miRNA	chr14	73208378	73208463	-	0	0	0	0	.	.
ENST00000618873.1	ENSG00000274278.1	AC004850.1	miRNA	chr7	38704222	38704315	-	0	0	0	0	.	.
ENST00000623829.1	ENSG00000279723.1	AC004853.1	protein_coding	chr7	143959971	143960924	+	0	0	0	0	.	.
ENST00000443162.1	ENSG00000234183.1	AC004854.4	antisense	chr7	44848416	44849568	+	0	0	0	0	.	.
ENST00000450016.1	ENSG00000234183.1	AC004854.4	antisense	chr7	44849059	44849565	+	0	0	0	0	.	.
ENST00000440356.1	ENSG00000230160.1	AC004854.5	processed_pseudogene	chr7	44919669	44920329	+	0	0	0	0	.	.
ENST00000437763.7	ENSG00000232667.9	AC004862.6	antisense	chr7	80370925	80391453	-	0	0	0	0	.	.
ENST00000598433.5	ENSG00000232667.9	AC004862.6	antisense	chr7	80330187	80372229	-	0	0	0	0	.	.
ENST00000601205.5	ENSG00000232667.9	AC004862.6	antisense	chr7	80338748	80373887	-	0	0	0	0	.	.
ENST00000605580.1	ENSG00000232667.9	AC004862.6	antisense	chr7	80371921	80374469	-	0	0	0	0	.	.
ENST00000614026.4	ENSG00000232667.9	AC004862.6	antisense	chr7	80373840	80384127	-	0	0	0	0	.	.
ENST00000614372.4	ENSG00000232667.9	AC004862.6	antisense	chr7	80373840	80384124	-	0	0	0	0	.	.
ENST00000615768.4	ENSG00000232667.9	AC004862.6	antisense	chr7	80373840	80384105	-	0	0	0	0	.	.
ENST00000615960.4	ENSG00000232667.9	AC004862.6	antisense	chr7	80373839	80391453	-	0	0	0	0	.	.
ENST00000616139.4	ENSG00000232667.9	AC004862.6	antisense	chr7	80373855	80384127	-	0	0	0	0	.	.
ENST00000617602.4	ENSG00000232667.9	AC004862.6	antisense	chr7	80373840	80384124	-	0	0	0	0	.	.
ENST00000619137.1	ENSG00000232667.9	AC004862.6	antisense	chr7	80383980	80390005	-	0	0	0	0	.	.
ENST00000620108.3	ENSG00000232667.9	AC004862.6	antisense	chr7	80373862	80390011	-	0	0	0	0	.	.
ENST00000622465.4	ENSG00000232667.9	AC004862.6	antisense	chr7	80355007	80373877	-	0	0	0	0	.	.
ENST00000625280.2	ENSG00000232667.9	AC004862.6	antisense	chr7	80361469	80373887	-	0	0	0	0	.	.
ENST00000626415.1	ENSG00000232667.9	AC004862.6	antisense	chr7	80330196	80373834	-	0	0	0	0	.	.
ENST00000627003.2	ENSG00000232667.9	AC004862.6	antisense	chr7	80312574	80373887	-	0	0	0	0	.	.
ENST00000627901.2	ENSG00000232667.9	AC004862.6	antisense	chr7	80373840	80384105	-	0	0	0	0	.	.
ENST00000628800.2	ENSG00000232667.9	AC004862.6	antisense	chr7	80374341	80391474	-	0	0	0	0	.	.
ENST00000629436.1	ENSG00000232667.9	AC004862.6	antisense	chr7	80380295	80391455	-	0	0	0	0	.	.
ENST00000629714.2	ENSG00000232667.9	AC004862.6	antisense	chr7	80325490	80373862	-	0	0	0	0	.	.
ENST00000630442.1	ENSG00000232667.9	AC004862.6	antisense	chr7	80330195	80372167	-	0	0	0	0	.	.
ENST00000411748.1	ENSG00000223514.1	AC004866.1	processed_pseudogene	chr7	81335106	81335183	+	0	0	0	0	.	.
ENST00000438285.1	ENSG00000224134.1	AC004866.3	unprocessed_pseudogene	chr7	81431731	81432796	+	0	0	0	0	.	.
ENST00000440935.1	ENSG00000230680.2	AC004869.2	lincRNA	chr7	46477822	46481578	-	0	0	0	0	.	.
ENST00000436501.1	ENSG00000240355.1	AC004869.3	lincRNA	chr7	46476457	46477940	-	0	0	0	0	.	.
ENST00000412996.1	ENSG00000229192.6	AC004870.3	lincRNA	chr7	47000621	47079128	-	0	0	0	0	.	.
ENST00000455078.5	ENSG00000229192.6	AC004870.3	lincRNA	chr7	47000620	47079113	-	0	0	0	0	.	.
ENST00000423781.1	ENSG00000223829.5	AC004870.4	processed_transcript	chr7	46969716	47027481	+	0	0	0	0	.	.
ENST00000438639.1	ENSG00000223829.5	AC004870.4	processed_transcript	chr7	46969721	46972692	+	0	0	0	0	.	.
ENST00000445615.5	ENSG00000223829.5	AC004870.4	processed_transcript	chr7	46969702	46983429	+	0	0	0	0	.	.
ENST00000315132.7	ENSG00000214754.3	AC004870.5	processed_pseudogene	chr7	47052793	47053674	+	0	0	0	0	.	.
ENST00000408763.1	ENSG00000221690.1	AC004875.1	miRNA	chr7	121574669	121574754	-	0	0	0	0	.	.
ENST00000616609.1	ENSG00000277675.1	AC004878.2	antisense	chr7	75225433	75234310	+	0	0	0	0	.	.
ENST00000576046.1	ENSG00000263081.1	AC004878.8	antisense	chr7	75232928	75233924	+	0	0	0	0	.	.
ENST00000442161.1	ENSG00000238109.1	AC004893.10	processed_pseudogene	chr7	98998538	98999930	-	3.0953	2.07369	0	0	259.449	1
ENST00000360902.1	ENSG00000242687.2	AC004893.11	antisense	chr7	99013165	99036477	+	46.4295	64.0354	34.9022	27.7586	1.76266	0.0493435
ENST00000468960.2	ENSG00000242687.2	AC004893.11	antisense	chr7	99032927	99048087	+	0	2.79948	0	5.81079	2.06804	0.428142
ENST00000482799.2	ENSG00000242687.2	AC004893.11	antisense	chr7	99045583	99048240	+	10.3177	11.9652	11.3196	5.29263	1.34094	1
ENST00000620871.1	ENSG00000278065.1	AC004895.1	miRNA	chr7	6185275	6185360	-	0	0	0	0	.	.
ENST00000428901.1	ENSG00000231704.5	AC004895.4	lincRNA	chr7	6081671	6093085	+	0	0	0	0.925285	47.2643	1
ENST00000435547.5	ENSG00000231704.5	AC004895.4	lincRNA	chr7	6081103	6093052	+	0	0	0	0	.	.
ENST00000436915.5	ENSG00000231704.5	AC004895.4	lincRNA	chr7	6081103	6085256	+	0	0	0	0	.	.
ENST00000424687.1	ENSG00000225705.2	AC004899.3	processed_pseudogene	chr7	48846426	48852898	-	0	0	0	0.925285	47.2643	1
ENST00000424359.1	ENSG00000232072.1	AC004901.1	lincRNA	chr7	46890625	46900932	-	0	0	0	0	.	.
ENST00000433337.1	ENSG00000232072.1	AC004901.1	lincRNA	chr7	46890627	47049678	-	0	0	0	0	.	.
ENST00000423194.1	ENSG00000237286.1	AC004906.3	antisense	chr7	2944035	2947091	+	0	0	0	0	.	.
ENST00000416316.1	ENSG00000226592.1	AC004911.2	processed_pseudogene	chr7	145269514	145270384	+	2.06353	2.07369	0	0	207.861	1
ENST00000618419.1	ENSG00000276899.1	AC004915.1	miRNA	chr7	120009634	120009701	-	0	0	0	0	.	.
ENST00000443146.1	ENSG00000228085.1	AC004920.2	processed_pseudogene	chr7	50843578	50843732	-	0	0	0	0	.	.
ENST00000422831.1	ENSG00000236046.1	AC004920.3	lincRNA	chr7	50839363	50841992	-	0	0	0	0	.	.
ENST00000408626.1	ENSG00000221553.1	AC004924.1	miRNA	chr11	67933214	67933362	+	0	0	0	0	.	.
ENST00000631027.1	ENSG00000280992.1	AC004932.1	miRNA	chr7	149541747	149541846	-	0	0	0	0	.	.
ENST00000438468.1	ENSG00000225443.1	AC004938.5	processed_pseudogene	chr7	44511025	44511332	-	0	0	0	0	.	.
ENST00000417506.1	ENSG00000228151.1	AC004941.3	antisense	chr7	149398204	149401456	+	0	0	0	0	.	.
ENST00000427009.1	ENSG00000231397.1	AC004941.5	processed_pseudogene	chr7	149321865	149322092	-	0	0	0	0	.	.
ENST00000584072.1	ENSG00000265573.1	AC004943.1	miRNA	chr16	72787693	72787773	-	0	0	0	0	.	.
ENST00000416738.1	ENSG00000222024.2	AC004945.1	processed_pseudogene	chr7	79353410	79354392	+	0	0	0	0	.	.
ENST00000628838.1	ENSG00000281290.1	AC004946.1	miRNA	chr7	120182534	120182599	-	0	0	0	0	.	.
ENST00000420912.1	ENSG00000233760.1	AC004947.2	lincRNA	chr7	26551822	26557200	+	0	0	0	0	.	.
ENST00000430426.1	ENSG00000233760.1	AC004947.2	lincRNA	chr7	26551896	26555276	+	0	0	0	0	.	.
ENST00000457000.1	ENSG00000233760.1	AC004947.2	lincRNA	chr7	26551839	26555114	+	0	0	0	0	.	.
ENST00000420754.2	ENSG00000239556.2	AC004951.5	transcribed_unprocessed_pseudogene	chr7	43984994	43990207	-	0	3.58748	1.09423	0	3.23764	0.408932
ENST00000447643.1	ENSG00000228434.1	AC004951.6	lincRNA	chr7	44004046	44007866	-	138.257	142.047	182.057	207.264	1.3889	0.999986
ENST00000624170.1	ENSG00000279538.1	AC004953.1	protein_coding	chr7	101635218	101638685	+	0	0	0	0	.	.
ENST00000453589.1	ENSG00000243554.1	AC004967.7	unprocessed_pseudogene	chr7	97969005	97972254	-	4.12706	3.11053	1.8866	2.77586	1.54995	1
ENST00000411097.1	ENSG00000223029.1	AC004969.1	miRNA	chr7	90171341	90171424	+	0	0	0	0	.	.
ENST00000408322.1	ENSG00000221249.1	AC004980.1	miRNA	chr7	76697502	76697654	-	0	0	0	0	.	.
ENST00000423648.1	ENSG00000214243.3	AC004980.10	processed_pseudogene	chr7	76650401	76650897	-	0	1.08869	0.981035	0	1.10754	1
ENST00000418663.5	ENSG00000205485.13	AC004980.7	transcribed_unprocessed_pseudogene	chr7	76549360	76627982	+	34.3268	28.8657	83.1804	86.2736	2.68102	0.0271206
ENST00000423084.1	ENSG00000205485.13	AC004980.7	transcribed_unprocessed_pseudogene	chr7	76549411	76621388	+	14.3725	10.3581	20.6678	11.1034	1.28446	0.988496
ENST00000429707.1	ENSG00000205485.13	AC004980.7	transcribed_unprocessed_pseudogene	chr7	76549618	76551520	+	0	1.80411	0	0	91.2053	1
ENST00000450661.1	ENSG00000205485.13	AC004980.7	transcribed_unprocessed_pseudogene	chr7	76549361	76626278	+	11.4113	19.4304	17.8378	15.7761	1.08983	1
ENST00000513375.1	ENSG00000250778.1	AC004980.8	unprocessed_pseudogene	chr7	76521611	76522074	+	0	0	0	0	.	.
ENST00000447046.1	ENSG00000230305.2	AC004980.9	unprocessed_pseudogene	chr7	76524515	76532692	+	0	0	1.0282	3.257	215.26	1
ENST00000611389.1	ENSG00000274335.1	AC004984.1	miRNA	chr7	3840518	3840590	-	0	0	0	0	.	.
ENST00000418645.1	ENSG00000241057.1	AC004985.12	transcribed_unprocessed_pseudogene	chr7	43961590	43973325	-	0	0	1.90547	2.97017	244.782	1
ENST00000428627.1	ENSG00000231198.1	AC004987.10	processed_pseudogene	chr7	39833286	39833793	-	0	0	0	0	.	.
ENST00000395959.3	ENSG00000233225.3	AC004987.9	processed_pseudogene	chr7	39833571	39834718	+	5.15883	4.14737	11.3385	12.0287	2.50769	1
ENST00000415237.1	ENSG00000203446.2	AC004988.1	antisense	chr7	40538127	40546928	-	1.03177	0	0	0	52.5883	1
ENST00000580961.1	ENSG00000264759.1	AC005000.1	miRNA	chrX	115703812	115703867	+	0	0	0	0	.	.
ENST00000431501.5	ENSG00000237896.6	AC005008.2	lincRNA	chr7	81175508	81190390	+	0	1.03684	0	0	52.8421	1
ENST00000447776.1	ENSG00000237896.6	AC005008.2	lincRNA	chr7	81187790	81199115	+	0	0	0	0	.	.
ENST00000456151.1	ENSG00000226671.1	AC005008.3	processed_pseudogene	chr7	81191398	81192009	+	1.03177	0	0	0	52.5883	1
ENST00000423979.1	ENSG00000231255.1	AC005009.1	antisense	chr7	86775081	86776022	-	0	0	0	0	.	.
ENST00000418031.1	ENSG00000233073.1	AC005009.2	antisense	chr7	86784379	86786670	-	0	0	0.943302	0	48.1651	1
ENST00000452471.1	ENSG00000233073.1	AC005009.2	antisense	chr7	86784226	86786592	-	0	0	0	0.925285	47.2643	1
ENST00000436594.1	ENSG00000228421.2	AC005013.5	lincRNA	chr7	28957667	28959345	+	0	0	0	0	.	.
ENST00000432006.1	ENSG00000224280.1	AC005014.5	processed_pseudogene	chr7	16583782	16586757	-	0	0	0	0	.	.
ENST00000482002.1	ENSG00000174495.12	AC005017.2	processed_pseudogene	chr7	28279211	28279700	-	0	0	0	0	.	.
ENST00000436455.1	ENSG00000213875.3	AC005019.2	processed_pseudogene	chr7	13871856	13872513	+	0	0	0	0	.	.
ENST00000434321.1	ENSG00000224330.1	AC005019.3	lincRNA	chr7	13854355	13859025	-	0	0	0	0	.	.
ENST00000584735.1	ENSG00000265324.1	AC005020.1	miRNA	chr7	99586915	99586999	+	0	0	0	0	.	.
ENST00000628639.1	ENSG00000281203.1	AC005024.1	miRNA	chr7	93640349	93640416	-	0	0	0	0	.	.
ENST00000416150.1	ENSG00000236310.1	AC005027.3	sense_overlapping	chr7	41667168	41705335	-	0	0	0	0	.	.
ENST00000428904.1	ENSG00000233872.1	AC005033.6	processed_pseudogene	chr2	74618856	74620979	-	0	0	0	0	.	.
ENST00000426657.1	ENSG00000230477.1	AC005034.2	processed_pseudogene	chr2	75598071	75598559	+	0	0	0	0	.	.
ENST00000408603.1	ENSG00000221530.1	AC005037.1	miRNA	chr2	200843186	200843299	-	0	0	0	0	.	.
ENST00000332935.6	ENSG00000183308.6	AC005037.3	antisense	chr2	200963299	200978982	+	1.46511	3.87779	7.54642	6.17165	2.56169	1
ENST00000413848.1	ENSG00000183308.6	AC005037.3	antisense	chr2	200963263	201009102	+	7.82078	2.34327	0	5.85705	1.73285	0.516533
ENST00000437783.1	ENSG00000226905.1	AC005040.3	processed_pseudogene	chr2	106963193	106963674	+	0	0	0	0	.	.
ENST00000448783.1	ENSG00000234521.1	AC005041.11	processed_pseudogene	chr2	74413020	74413481	-	0	0	0	0	.	.
ENST00000626331.1	ENSG00000281472.1	AC005042.1	protein_coding	chr2	158551490	158552155	-	0	0	0	0	.	.
ENST00000393397.2	ENSG00000227331.1	AC005042.2	processed_pseudogene	chr2	158548425	158549224	+	3.0953	2.07369	0.943302	2.77586	1.38774	1
ENST00000453230.1	ENSG00000231675.1	AC005042.3	processed_pseudogene	chr2	158703287	158703460	+	0	0	0	0	.	.
ENST00000342892.4	ENSG00000204380.4	AC005042.4	antisense	chr2	158658337	158735002	-	1.03177	2.07369	0	0	156.273	1
ENST00000442666.1	ENSG00000204380.4	AC005042.4	antisense	chr2	158678656	158734818	-	0	1.46195	0	0	74.0974	1
ENST00000629904.2	ENSG00000204380.4	AC005042.4	antisense	chr2	158678656	158723980	-	5.15883	1.64858	0	0	341.37	1
ENST00000449526.1	ENSG00000228586.1	AC005042.5	lincRNA	chr2	158685903	158753775	+	0	0	0	0	.	.
ENST00000401266.1	ENSG00000216085.1	AC005048.1	miRNA	chr7	108036846	108036936	-	0	0	0	0	.	.
ENST00000611483.1	ENSG00000273811.1	AC005052.1	miRNA	chrX	119810257	119810359	-	0	0	0	0	.	.
ENST00000415499.5	ENSG00000243004.5	AC005062.2	sense_overlapping	chr7	19931071	20125162	-	0	0	0	0	.	.
ENST00000418442.1	ENSG00000243004.5	AC005062.2	sense_overlapping	chr7	20007105	20131719	-	0	0	0	0	.	.
ENST00000424516.1	ENSG00000243004.5	AC005062.2	sense_overlapping	chr7	19943219	20002844	-	0	0	0	0	.	.
ENST00000428100.1	ENSG00000243004.5	AC005062.2	sense_overlapping	chr7	20133924	20140453	-	0	0	0	0	.	.
ENST00000435968.5	ENSG00000243004.5	AC005062.2	sense_overlapping	chr7	19919200	20140374	-	0	0	0	0	.	.
ENST00000437191.5	ENSG00000243004.5	AC005062.2	sense_overlapping	chr7	19931253	20140426	-	0	0	0	0	.	.
ENST00000449573.5	ENSG00000243004.5	AC005062.2	sense_overlapping	chr7	19918992	20002922	-	0	0	0	0	.	.
ENST00000457921.5	ENSG00000243004.5	AC005062.2	sense_overlapping	chr7	19918981	19968237	-	1.03177	0	0	0	52.5883	1
ENST00000410550.1	ENSG00000222482.1	AC005071.1	miRNA	chr7	100220027	100220120	-	0	0	0	0	.	.
ENST00000611818.1	ENSG00000278832.1	AC005071.2	miRNA	chr7	100372544	100372609	+	0	0	0	0	.	.
ENST00000627294.1	ENSG00000281555.1	AC005071.3	miRNA	chr7	100217065	100217165	-	0	0	0	0	.	.
ENST00000629530.1	ENSG00000281827.1	AC005071.4	miRNA	chr7	100344375	100344475	-	0	0	0	0	.	.
ENST00000433446.1	ENSG00000224046.1	AC005076.5	antisense	chr7	87151423	87152282	-	17.54	18.6632	13.3855	9.25285	1.59867	1
ENST00000446309.1	ENSG00000224046.1	AC005076.5	antisense	chr7	87151440	87152420	-	1.03177	0	3.59398	0.925285	4.31585	1
ENST00000421546.1	ENSG00000230882.1	AC005077.14	processed_pseudogene	chr7	76071469	76074963	-	15.4765	24.8842	15.0928	27.7586	1.06168	0.782785
ENST00000437494.1	ENSG00000228829.1	AC005077.5	transcribed_unprocessed_pseudogene	chr7	76174309	76177205	+	0	0	0	0	.	.
ENST00000449614.1	ENSG00000228829.1	AC005077.5	transcribed_unprocessed_pseudogene	chr7	76173733	76175573	+	0	0	0	0	.	.
ENST00000449786.1	ENSG00000224273.1	AC005077.7	unprocessed_pseudogene	chr7	76117725	76132187	-	0	1.03684	1.90547	0	1.82191	1
ENST00000449226.1	ENSG00000213549.3	AC005077.8	processed_pseudogene	chr7	76113026	76113400	-	0	1.03684	0	0	52.8421	1
ENST00000443068.1	ENSG00000241778.1	AC005077.9	unprocessed_pseudogene	chr7	76108434	76108763	-	0	0	0	0	.	.
ENST00000629107.1	ENSG00000280508.1	AC005082.1	miRNA	chr7	23298419	23298506	+	0	0	0	0	.	.
ENST00000413042.2	ENSG00000226816.2	AC005082.12	lincRNA	chr7	23206013	23208045	+	0	0	0	0	.	.
ENST00000430859.1	ENSG00000233834.6	AC005083.1	processed_transcript	chr7	20217586	20221692	+	0	0	0	0	.	.
ENST00000439058.5	ENSG00000233834.6	AC005083.1	processed_transcript	chr7	20217577	20221681	+	1.03177	2.09442	0	0	157.309	1
ENST00000439446.1	ENSG00000233834.6	AC005083.1	processed_transcript	chr7	20219439	20221700	+	0	2.05295	0	0	103.647	1
ENST00000624939.1	ENSG00000279724.1	AC005086.1	pseudogene	chr7	102188599	102188828	-	0	0	0	0	.	.
ENST00000624984.1	ENSG00000280004.1	AC005086.2	pseudogene	chr7	102186819	102187039	-	0	0	0	0	.	.
ENST00000623065.1	ENSG00000280404.1	AC005086.3	pseudogene	chr7	102161120	102161337	-	0	0	0	0	.	.
ENST00000580604.1	ENSG00000264642.1	AC005088.1	miRNA	chr7	102238321	102238406	-	0	0	0	0	.	.
ENST00000440420.1	ENSG00000229949.1	AC005094.2	processed_pseudogene	chr7	21400920	21401613	-	0	0	0	0	.	.
ENST00000403118.2	ENSG00000219039.2	AC005102.1	processed_pseudogene	chr7	75835663	75836141	+	0	0	0	0	.	.
ENST00000414896.1	ENSG00000223374.1	AC005104.3	antisense	chr2	241351340	241353104	-	0	0	0	0	.	.
ENST00000454851.1	ENSG00000225286.1	AC005105.2	processed_pseudogene	chr7	28615097	28615888	-	0	0	0	0	.	.
ENST00000512831.1	ENSG00000248431.1	AC005150.1	lincRNA	chr4	162740668	162742048	+	3.0953	0	0	0	155.765	1
ENST00000617315.1	ENSG00000273556.1	AC005150.2	miRNA	chr4	162742591	162742677	-	0	0	0	0	.	.
ENST00000619657.1	ENSG00000274761.1	AC005150.3	miRNA	chr4	162709588	162709655	-	0	0	0	0	.	.
ENST00000430908.6	ENSG00000228639.6	AC005152.3	lincRNA	chr17	72021851	72025962	-	0	0	0.943302	0.925285	94.4294	1
ENST00000543512.1	ENSG00000228639.6	AC005152.3	lincRNA	chr17	72021851	72034092	-	0	0	0	0	.	.
ENST00000355837.4	ENSG00000196295.11	AC005154.6	processed_transcript	chr7	30548357	30564617	-	105.436	119.061	86.3027	92.4267	1.25604	1
ENST00000426529.6	ENSG00000196295.11	AC005154.6	processed_transcript	chr7	30548359	30594743	-	0	7.95259	9.31983	0.619941	1.24925	0.527133
ENST00000434399.5	ENSG00000196295.11	AC005154.6	processed_transcript	chr7	30516309	30562825	-	0	0	0	0	.	.
ENST00000440438.6	ENSG00000196295.11	AC005154.6	processed_transcript	chr7	30547166	30550781	-	1.03177	0	0	0	52.5883	1
ENST00000454922.6	ENSG00000196295.11	AC005154.6	processed_transcript	chr7	30577512	30585972	-	25.7941	18.3625	2.9431	7.48556	4.22797	0.999937
ENST00000577889.1	ENSG00000196295.11	AC005154.6	processed_transcript	chr7	30550568	30561519	-	0	0	0	0	.	.
ENST00000578245.5	ENSG00000196295.11	AC005154.6	processed_transcript	chr7	30550321	30577759	-	11.401	0	0	15.0081	1.31583	0.588079
ENST00000578293.6	ENSG00000196295.11	AC005154.6	processed_transcript	chr7	30516975	30561516	-	1.03177	5.11164	3.31099	2.88689	1.00884	1
ENST00000578572.1	ENSG00000196295.11	AC005154.6	processed_transcript	chr7	30550459	30561703	-	0	3.08979	0	0	155.49	1
ENST00000578994.5	ENSG00000196295.11	AC005154.6	processed_transcript	chr7	30577904	30594809	-	15.7344	12.8154	2.89594	6.43998	3.05366	1
ENST00000579024.5	ENSG00000196295.11	AC005154.6	processed_transcript	chr7	30568488	30573013	-	0	0	0	0	.	.
ENST00000579174.5	ENSG00000196295.11	AC005154.6	processed_transcript	chr7	30574704	30594808	-	0	2.18774	0	0	110.387	1
ENST00000580440.5	ENSG00000196295.11	AC005154.6	processed_transcript	chr7	30577585	30594760	-	58.1606	54.2995	24.5825	35.5032	1.87137	1
ENST00000580902.5	ENSG00000196295.11	AC005154.6	processed_transcript	chr7	30523975	30563998	-	0	5.01832	13.1213	5.00579	3.60182	0.193263
ENST00000581665.5	ENSG00000196295.11	AC005154.6	processed_transcript	chr7	30568833	30594760	-	0	0	0	0	.	.
ENST00000581794.5	ENSG00000196295.11	AC005154.6	processed_transcript	chr7	30566404	30594769	-	42.4675	48.8042	39.2319	47.171	1.05634	1
ENST00000582145.5	ENSG00000196295.11	AC005154.6	processed_transcript	chr7	30561562	30573100	-	0	9.07238	6.9993	6.72682	1.51183	0.574041
ENST00000582549.1	ENSG00000196295.11	AC005154.6	processed_transcript	chr7	30578070	30594758	-	0	0	0	0	.	.
ENST00000582733.5	ENSG00000196295.11	AC005154.6	processed_transcript	chr7	30568802	30594795	-	6.35568	4.03332	2.62238	1.49896	2.51344	1
ENST00000582838.1	ENSG00000196295.11	AC005154.6	processed_transcript	chr7	30550318	30552220	-	0	0	2.60351	0	131.176	1
ENST00000583664.5	ENSG00000196295.11	AC005154.6	processed_transcript	chr7	30578068	30594760	-	0	0	0	0.240574	13.0287	1
ENST00000584023.1	ENSG00000196295.11	AC005154.6	processed_transcript	chr7	30574423	30576742	-	11.3494	7.91111	2.82991	7.40228	1.88063	1
ENST00000584108.5	ENSG00000196295.11	AC005154.6	processed_transcript	chr7	30564144	30573782	-	27.5791	23.0698	28.8085	25.0752	1.06384	1
ENST00000584199.5	ENSG00000196295.11	AC005154.6	processed_transcript	chr7	30562077	30594769	-	0	0	2.24506	3.26626	276.566	1
ENST00000584372.5	ENSG00000196295.11	AC005154.6	processed_transcript	chr7	30568677	30594763	-	0	0	0	0	.	.
ENST00000584621.5	ENSG00000196295.11	AC005154.6	processed_transcript	chr7	30558096	30573088	-	24.8552	16.1955	29.0726	1.89683	1.32531	0.666081
ENST00000614950.4	ENSG00000196295.11	AC005154.6	processed_transcript	chr7	30564144	30573148	-	0	0	0	0	.	.
ENST00000621272.1	ENSG00000196295.11	AC005154.6	processed_transcript	chr7	30564147	30568994	-	0	0	0	1.03632	52.816	1
ENST00000625565.2	ENSG00000196295.11	AC005154.6	processed_transcript	chr7	30544794	30552177	-	0	0	0	0	.	.
ENST00000626245.1	ENSG00000196295.11	AC005154.6	processed_transcript	chr7	30517206	30524380	-	0	0	1.54702	0	78.3508	1
ENST00000626902.2	ENSG00000196295.11	AC005154.6	processed_transcript	chr7	30533242	30561487	-	0	1.03684	0	0	52.8421	1
ENST00000631229.2	ENSG00000196295.11	AC005154.6	processed_transcript	chr7	30528356	30561487	-	0	1.03684	0	1.21212	1.16585	1
ENST00000419639.1	ENSG00000244480.1	AC005154.7	transcribed_processed_pseudogene	chr7	30523143	30524535	-	0	3.11053	5.49945	8.35532	4.43209	1
ENST00000438110.1	ENSG00000226874.1	AC005154.8	processed_pseudogene	chr7	30544053	30544431	+	3.0953	1.03684	1.8866	0	2.17777	1
ENST00000615070.1	ENSG00000276614.1	AC005158.1	miRNA	chr7	42218409	42218514	-	0	0	0	0	.	.
ENST00000408335.1	ENSG00000221262.1	AC005159.1	miRNA	chr7	82290077	82290162	+	0	0	0	0	.	.
ENST00000432405.1	ENSG00000227658.1	AC005160.3	sense_intronic	chr7	40775558	40785217	+	0	0	0	0	.	.
ENST00000416513.1	ENSG00000229452.1	AC005162.4	antisense	chr7	29080284	29082527	+	0	0	0	0	.	.
ENST00000411479.1	ENSG00000233517.1	AC005162.5	antisense	chr7	28987028	28988899	+	0	0	0	0.925285	47.2643	1
ENST00000596933.1	ENSG00000269519.1	AC005176.1	processed_pseudogene	chr19	39631300	39631446	-	0	0	0	0	.	.
ENST00000594263.5	ENSG00000268153.5	AC005176.2	transcribed_unprocessed_pseudogene	chr19	39638685	39642401	+	0	0	0	0	.	.
ENST00000597077.1	ENSG00000268153.5	AC005176.2	transcribed_unprocessed_pseudogene	chr19	39639898	39642401	+	0	0	0	0	.	.
ENST00000597791.1	ENSG00000268153.5	AC005176.2	transcribed_unprocessed_pseudogene	chr19	39639889	39642240	+	0	0	0	0	.	.
ENST00000600975.1	ENSG00000268243.1	AC005176.3	processed_pseudogene	chr19	39644502	39644612	+	0	0	0	0	.	.
ENST00000508392.1	ENSG00000251243.1	AC005178.1	processed_pseudogene	chr5	133720495	133720934	-	0	0	0	0	.	.
ENST00000618703.1	ENSG00000276369.1	AC005187.1	miRNA	chr4	110298484	110298550	+	0	0	0	0	.	.
ENST00000431286.1	ENSG00000229497.1	AC005189.6	processed_pseudogene	chr7	43767290	43767599	+	1.03177	0	0	0	52.5883	1
ENST00000597769.1	ENSG00000269694.1	AC005197.2	antisense	chr19	18881680	18883376	+	0	0	0	0	.	.
ENST00000621350.1	ENSG00000277756.1	AC005204.1	miRNA	chr19	42673581	42673680	-	0	0	0	0	.	.
ENST00000627892.1	ENSG00000280643.1	AC005215.1	miRNA	chr5	142534255	142534345	-	0	0	0	0	.	.
ENST00000450473.1	ENSG00000236352.1	AC005220.3	antisense	chr20	53940160	53942508	+	0	1.03684	0	0	52.8421	1
ENST00000458492.1	ENSG00000231595.1	AC005224.2	lincRNA	chr17	14210488	14217922	+	3.0953	6.22106	10.3763	24.0574	3.69028	0.0679241
ENST00000614552.1	ENSG00000275829.1	AC005227.1	miRNA	chr14	72070845	72070915	+	0	0	0	0	.	.
ENST00000578165.1	ENSG00000264918.1	AC005229.1	miRNA	chr7	148730829	148730928	-	0	0	0	0	.	.
ENST00000456995.1	ENSG00000213210.4	AC005229.5	processed_pseudogene	chr7	148580401	148580799	+	0	0	0	0	.	.
ENST00000392885.2	ENSG00000213209.2	AC005229.7	processed_pseudogene	chr7	148637179	148637587	+	0	0	0	0	.	.
ENST00000443261.1	ENSG00000236653.1	AC005235.1	lincRNA	chr2	198374476	198375097	-	0	0	0	0	.	.
ENST00000451266.1	ENSG00000236653.1	AC005235.1	lincRNA	chr2	198301408	198314714	-	0	0	0	0	.	.
ENST00000456248.1	ENSG00000236653.1	AC005235.1	lincRNA	chr2	198299363	198374549	-	0	0	0	0	.	.
ENST00000434368.1	ENSG00000235861.1	AC005237.2	processed_pseudogene	chr2	241118725	241118943	+	0	0	0	0	.	.
ENST00000458377.1	ENSG00000225521.1	AC005237.4	antisense	chr2	241015599	241064116	-	1.03177	3.11053	0	0.925285	4.40322	1
ENST00000405810.2	ENSG00000219451.3	AC005251.3	processed_pseudogene	chr7	20827326	20827753	+	0	0	0.981035	0	50.0517	1
ENST00000597411.1	ENSG00000268030.1	AC005253.2	antisense	chr19	18557775	18561560	-	0	0	2.82991	0.925285	188.76	1
ENST00000593791.1	ENSG00000268983.1	AC005253.4	antisense	chr19	18568506	18569375	-	3.0953	4.14737	4.71651	2.77586	1.03438	1
ENST00000593748.1	ENSG00000256210.3	AC005255.3	processed_pseudogene	chr19	14792318	14792533	+	8.25413	2.11516	0.943302	2.77586	2.77851	0.422594
ENST00000595427.1	ENSG00000269552.1	AC005255.5	unprocessed_pseudogene	chr19	14852032	14852944	-	0	0	0	0	.	.
ENST00000304105.2	ENSG00000172148.2	AC005255.6	unprocessed_pseudogene	chr19	14863786	14864715	-	0	0	0	0	.	.
ENST00000586506.1	ENSG00000267073.1	AC005256.1	lincRNA	chr19	1748056	1748741	+	0	0	0	0	.	.
ENST00000592934.1	ENSG00000267073.1	AC005256.1	lincRNA	chr19	1748160	1748745	+	2.06353	3.11053	0	0	259.703	1
ENST00000585980.1	ENSG00000267688.1	AC005262.2	antisense	chr19	3121116	3122128	-	0	1.03684	1.8866	1.85057	3.55509	1
ENST00000587701.1	ENSG00000267139.1	AC005262.3	antisense	chr19	3118665	3119304	-	0	1.03684	0.943302	0	1.0971	1
ENST00000588562.1	ENSG00000266944.1	AC005262.4	processed_pseudogene	chr19	3130717	3131398	+	0	0	0	0	.	.
ENST00000587587.1	ENSG00000267551.3	AC005264.2	antisense	chr19	3141576	3155175	-	0	0	0	0	.	.
ENST00000411856.1	ENSG00000197462.3	AC005276.1	lincRNA	chr7	125917871	125933832	+	0	0	0	0	.	.
ENST00000418428.6	ENSG00000226690.6	AC005281.1	lincRNA	chr7	12496429	12541910	+	0	0	0	1.68402	85.2009	1
ENST00000424453.1	ENSG00000226690.6	AC005281.1	lincRNA	chr7	12504424	12541135	+	0	0	0	0.166551	9.32757	1
ENST00000443874.1	ENSG00000226690.6	AC005281.1	lincRNA	chr7	12504399	12528928	+	0	0	0	0	.	.
ENST00000433040.1	ENSG00000225606.1	AC005281.2	antisense	chr7	12570125	12571392	-	0	0	0	0	.	.
ENST00000408774.1	ENSG00000221701.1	AC005284.1	miRNA	chr17	11053788	11053935	+	0	0	0	0	.	.
ENST00000626913.1	ENSG00000281891.1	AC005284.2	miRNA	chr17	10995707	10995773	-	0	0	0	0	.	.
ENST00000584584.1	ENSG00000265904.1	AC005288.1	miRNA	chr17	39297405	39297489	-	0	0	0	0	.	.
ENST00000428401.1	ENSG00000236325.1	AC005300.5	processed_pseudogene	chr22	17192936	17193308	+	0	0	0	0	.	.
ENST00000422917.1	ENSG00000235343.1	AC005301.8	lincRNA	chr22	16746869	16748645	-	0	0	0	0	.	.
ENST00000457609.1	ENSG00000233852.1	AC005304.1	lincRNA	chr17	13932720	13940594	-	0	0	0	0	.	.
ENST00000587498.1	ENSG00000267283.1	AC005306.3	processed_transcript	chr19	1989401	1990203	+	4.89057	4.14737	2.77331	3.13672	1.52747	1
ENST00000588480.1	ENSG00000267283.1	AC005306.3	processed_transcript	chr19	1989903	1990370	+	5.42709	1.03684	7.60302	7.9667	2.40436	1
ENST00000567877.1	ENSG00000260725.1	AC005307.1	lincRNA	chr19	28418483	28429490	-	0	0	0	0	.	.
ENST00000585697.1	ENSG00000267243.5	AC005307.3	lincRNA	chr19	28460339	28466682	-	0	0	0	0	.	.
ENST00000586528.1	ENSG00000267243.5	AC005307.3	lincRNA	chr19	28724276	28727777	-	0	0	0	0	.	.
ENST00000590072.1	ENSG00000267243.5	AC005307.3	lincRNA	chr19	28704249	28724340	-	0	0	0	0	.	.
ENST00000591920.5	ENSG00000267243.5	AC005307.3	lincRNA	chr19	28457011	28466693	-	0	0	0	0	.	.
ENST00000592347.5	ENSG00000267243.5	AC005307.3	lincRNA	chr19	28435388	28727680	-	0	0	0	0	.	.
ENST00000592716.1	ENSG00000267243.5	AC005307.3	lincRNA	chr19	28437641	28468384	-	0	0	0	0	.	.
ENST00000593065.5	ENSG00000267243.5	AC005307.3	lincRNA	chr19	28437060	28535277	-	0	0	0	0	.	.
ENST00000433873.1	ENSG00000233002.2	AC005324.6	antisense	chr17	15738503	15743799	-	0	0	0	0	.	.
ENST00000434017.1	ENSG00000233002.2	AC005324.6	antisense	chr17	15735023	15743791	-	0	0	0	0	.	.
ENST00000580194.1	ENSG00000233002.2	AC005324.6	antisense	chr17	15740628	15749192	-	0	0	0	0	.	.
ENST00000433051.1	ENSG00000233193.1	AC005324.7	lincRNA	chr17	15761614	15763769	-	0	0	0	0	.	.
ENST00000501448.5	ENSG00000248015.6	AC005329.7	antisense	chr19	1392170	1396467	-	8.25413	13.1783	89.6137	95.3414	8.62258	0
ENST00000585596.5	ENSG00000248015.6	AC005329.7	antisense	chr19	1393566	1394867	-	0	0	0	0	.	.
ENST00000589734.1	ENSG00000248015.6	AC005329.7	antisense	chr19	1393578	1394878	-	0	0.300684	0	2.73884	8.60299	0.437393
ENST00000590086.2	ENSG00000267372.2	AC005330.2	lincRNA	chr19	1321225	1322846	+	0	0	0	0	.	.
ENST00000585431.2	ENSG00000267056.2	AC005336.4	processed_pseudogene	chr19	15910582	15911824	-	15.4765	26.9579	0	0	2122.72	3.92065e-05
ENST00000593183.2	ENSG00000267218.2	AC005336.5	processed_pseudogene	chr19	15902300	15903238	-	0	0	0	0	.	.
ENST00000625744.1	ENSG00000280849.1	AC005339.1	miRNA	chr19	4652171	4652283	-	0	0	0	0	.	.
ENST00000598070.1	ENSG00000268565.1	AC005339.2	antisense	chr19	4654964	4655524	-	0	1.03684	0	0.925285	1.11802	1
ENST00000511152.1	ENSG00000248493.1	AC005351.1	processed_pseudogene	chr5	145997218	145998003	+	0	0	0	0	.	.
ENST00000513329.1	ENSG00000250994.1	AC005355.1	lincRNA	chr5	134436711	134492519	+	0	0	0.943302	0	48.1651	1
ENST00000515627.2	ENSG00000251169.2	AC005355.2	lincRNA	chr5	134506552	134509229	+	123.812	87.0948	0	0	10546.3	0
ENST00000625064.1	ENSG00000280420.1	AC005355.3	TEC	chr5	134522613	134523096	-	0	2.07369	0	0	104.684	1
ENST00000588399.1	ENSG00000266906.1	AC005357.1	processed_pseudogene	chr19	27983032	27983332	-	0	0	0	0	.	.
ENST00000445508.1	ENSG00000227274.1	AC005358.3	antisense	chr17	12671862	12706135	-	0	0	0	0	.	.
ENST00000618631.1	ENSG00000277602.1	AC005363.11	lincRNA	chr16	1971655	1971896	-	1.03177	2.07369	2.82991	0.925285	1.20789	1
ENST00000530779.1	ENSG00000255513.1	AC005363.9	transcribed_processed_pseudogene	chr16	1963745	1964095	-	0	0	0	0	.	.
ENST00000630570.1	ENSG00000281461.1	AC005371.1	miRNA	chr5	144984708	144984852	-	0	0	0	0	.	.
ENST00000578401.1	ENSG00000266115.1	AC005375.1	miRNA	chr17	13500254	13500328	-	0	0	0	0	.	.
ENST00000596596.1	ENSG00000269191.1	AC005387.2	antisense	chr19	18532908	18536188	+	0	0	0	0	.	.
ENST00000597837.2	ENSG00000268938.2	AC005387.3	antisense	chr19	18531613	18532632	+	0	0	0	0	.	.
ENST00000585647.2	ENSG00000267159.2	AC005391.2	antisense	chr19	928259	928817	-	0	0	0	0	.	.
ENST00000419624.1	ENSG00000227606.2	AC005392.13	lincRNA	chr19	43153279	43160862	+	0	0	0	0	.	.
ENST00000585394.1	ENSG00000267537.1	AC005394.1	lincRNA	chr19	28602379	28648303	-	0	0	0	0	.	.
ENST00000620402.1	ENSG00000277347.1	AC005412.1	miRNA	chr17	29301154	29301228	+	0	0	0	0	.	.
ENST00000624897.1	ENSG00000280188.1	AC005477.1	protein_coding	chr14	71965306	71966899	+	7.22236	2.07369	0	0	465.802	0.999996
ENST00000624550.1	ENSG00000279461.1	AC005480.1	protein_coding	chr14	74003369	74003777	+	0	0	0	0	.	.
ENST00000409610.1	ENSG00000222012.1	AC005481.5	antisense	chr7	157614023	157618765	+	0	0	0	0	.	.
ENST00000440208.1	ENSG00000225647.1	AC005487.2	lincRNA	chr7	108598375	108614267	+	1.03177	0	0	0	52.5883	1
ENST00000503899.1	ENSG00000205584.6	AC005488.11	unprocessed_pseudogene	chr7	72969814	72971727	+	0	0	0	0	.	.
ENST00000628557.1	ENSG00000281545.1	AC005498.1	miRNA	chr19	56547105	56547241	+	0	0	0	0	.	.
ENST00000587920.5	ENSG00000267421.6	AC005498.3	lincRNA	chr19	56536158	56538375	-	0	0	0	0	.	.
ENST00000590579.5	ENSG00000267421.6	AC005498.3	lincRNA	chr19	56536156	56538418	-	0	0	0	0	.	.
ENST00000590613.1	ENSG00000267421.6	AC005498.3	lincRNA	chr19	56536158	56538575	-	0	0	0	0	.	.
ENST00000593218.1	ENSG00000267421.6	AC005498.3	lincRNA	chr19	56537648	56538431	-	0	0	0.943302	0	48.1651	1
ENST00000601933.5	ENSG00000267421.6	AC005498.3	lincRNA	chr19	56536158	56538315	-	0	0	0	0	.	.
ENST00000592125.1	ENSG00000267224.1	AC005498.4	lincRNA	chr19	56535299	56535763	+	0	0	0	0	.	.
ENST00000516368.1	ENSG00000252177.1	AC005513.1	miRNA	chr19	13375929	13376013	-	0	0	0	0	.	.
ENST00000623521.1	ENSG00000279599.1	AC005514.2	TEC	chr19	3371395	3371602	+	0	0	0	0	.	.
ENST00000452091.1	ENSG00000223878.1	AC005517.3	processed_pseudogene	chr17	15506866	15507354	+	0	0	0.943302	0	48.1651	1
ENST00000448131.1	ENSG00000230190.1	AC005518.2	sense_intronic	chr7	147671711	147673143	+	0	0	0	0	.	.
ENST00000554532.2	ENSG00000258559.2	AC005519.4	sense_overlapping	chr14	74289127	74294425	-	24.0505	18.321	58.9375	54.5641	2.67793	0.990607
ENST00000395416.2	ENSG00000213548.3	AC005522.6	processed_pseudogene	chr7	76361768	76362113	+	0	0	0	0	.	.
ENST00000434531.1	ENSG00000225703.1	AC005522.7	lincRNA	chr7	76972679	76976961	-	0	0	0	0	.	.
ENST00000596170.1	ENSG00000269604.1	AC005523.2	antisense	chr19	4794982	4795559	-	0	0	0	0	.	.
ENST00000601192.1	ENSG00000269604.1	AC005523.2	antisense	chr19	4791745	4795555	-	9.28589	5.18421	30.1857	29.6091	4.12798	0.987541
ENST00000598782.1	ENSG00000268536.1	AC005523.3	lincRNA	chr19	4785120	4791207	-	1.03177	2.07369	0.943302	1.85057	1.11073	1
ENST00000430266.1	ENSG00000230825.1	AC005532.5	processed_transcript	chr7	7255154	7277779	+	0	0	0	0	.	.
ENST00000436578.1	ENSG00000230825.1	AC005532.5	processed_transcript	chr7	7266908	7277724	+	0	0	0	0.925285	47.2643	1
ENST00000447039.1	ENSG00000230825.1	AC005532.5	processed_transcript	chr7	7271408	7277773	+	1.03177	0	0	0	52.5883	1
ENST00000431047.1	ENSG00000234450.1	AC005534.6	processed_pseudogene	chr7	156633355	156633787	+	1.03177	0	0	0	52.5883	1
ENST00000455709.1	ENSG00000224903.1	AC005534.8	antisense	chr7	156654185	156657693	-	7.22236	15.5526	2.82991	4.62643	3.04896	0.108596
ENST00000585996.5	ENSG00000232006.8	AC005537.2	lincRNA	chr7	42956022	43048062	-	0	0	0	0	.	.
ENST00000588324.1	ENSG00000232006.8	AC005537.2	lincRNA	chr7	42954135	42963343	-	2.06353	1.03684	0.943302	1.85057	1.10893	1
ENST00000609382.3	ENSG00000232006.8	AC005537.2	lincRNA	chr7	42972624	43059550	-	0	0	1.35836	2.77586	207.711	1
ENST00000626513.2	ENSG00000232006.8	AC005537.2	lincRNA	chr7	42972681	42982984	-	0	0	0	0	.	.
ENST00000628203.2	ENSG00000232006.8	AC005537.2	lincRNA	chr7	42972681	43059542	-	1.03177	0	0	0	52.5883	1
ENST00000628246.2	ENSG00000232006.8	AC005537.2	lincRNA	chr7	42972679	43076310	-	0	0	0	0	.	.
ENST00000629291.2	ENSG00000232006.8	AC005537.2	lincRNA	chr7	42971541	43113931	-	3.0953	2.07369	4.30146	0.925285	1.01113	1
ENST00000630282.2	ENSG00000232006.8	AC005537.2	lincRNA	chr7	42972626	43059508	-	0	2.07369	0	0	104.684	1
ENST00000631050.2	ENSG00000232006.8	AC005537.2	lincRNA	chr7	42972681	43073404	-	0	0	0	0	.	.
ENST00000631088.1	ENSG00000232006.8	AC005537.2	lincRNA	chr7	42972681	43076348	-	0	0	0	0	.	.
ENST00000615649.1	ENSG00000274951.1	AC005538.1	miRNA	chr2	234012157	234012265	-	0	0	0	0	.	.
ENST00000623215.1	ENSG00000279809.1	AC005538.3	TEC	chr2	233865496	233867359	-	152.361	150.767	0	12.9262	23.4159	0
ENST00000455991.1	ENSG00000237581.1	AC005538.5	antisense	chr2	233946146	233955435	-	0	0	0	0	.	.
ENST00000443768.1	ENSG00000228937.1	AC005539.2	processed_pseudogene	chr2	157961410	157962888	-	0	0	0	0	.	.
ENST00000629173.1	ENSG00000280517.1	AC005540.1	miRNA	chr2	190880854	190880942	+	0	0	0	0	.	.
ENST00000413911.1	ENSG00000235852.1	AC005540.3	antisense	chr2	190880797	190882059	-	6.19059	4.14737	11.3196	13.8793	2.43474	1
ENST00000591837.1	ENSG00000266897.1	AC005546.2	lincRNA	chr19	13131571	13132410	+	4.12706	4.14737	7.54642	1.85057	1.13534	1
ENST00000578120.2	ENSG00000263383.2	AC005549.1	miRNA	chr17	34174220	34174332	+	0	0	0	0	.	.
ENST00000583716.1	ENSG00000265501.1	AC005549.2	miRNA	chr17	34183084	34183135	-	0	0	0	0	.	.
ENST00000451240.1	ENSG00000237070.1	AC005550.3	antisense	chr7	15667947	15681980	+	0	0	0	0	.	.
ENST00000438923.1	ENSG00000225974.1	AC005550.5	lincRNA	chr7	15689075	15690854	-	0	0	0	0	.	.
ENST00000589661.2	ENSG00000267036.2	AC005559.3	processed_pseudogene	chr19	590430	591300	-	0	0	0.943302	0	48.1651	1
ENST00000398849.6	ENSG00000214719.11	AC005562.1	processed_transcript	chr17	30576508	30634323	+	31.8712	17.73	31.4969	36.521	1.37114	1
ENST00000431308.5	ENSG00000214719.11	AC005562.1	processed_transcript	chr17	30607646	30634162	+	9.27557	13.7693	8.1973	10.7055	1.21889	1
ENST00000440026.1	ENSG00000214719.11	AC005562.1	processed_transcript	chr17	30607658	30635466	+	19.8305	40.3125	43.5994	29.1835	1.21009	0.707519
ENST00000578265.5	ENSG00000214719.11	AC005562.1	processed_transcript	chr17	30607566	30672789	+	0	0	0	7.23573	362.786	1
ENST00000583030.1	ENSG00000214719.11	AC005562.1	processed_transcript	chr17	30576464	30579682	+	0	0	0	0.925285	47.2643	1
ENST00000625466.1	ENSG00000281673.1	AC005562.2	miRNA	chr17	30702506	30702586	-	0	0	0	0	.	.
ENST00000622962.1	ENSG00000280247.1	AC005578.3	TEC	chr19	4246339	4247358	-	3.0953	4.14737	5.65981	1.85057	1.03686	1
ENST00000439168.1	ENSG00000226509.1	AC005588.2	processed_pseudogene	chr7	153968665	153968826	-	0	0	0	0	.	.
ENST00000432677.1	ENSG00000236714.1	AC005592.1	lincRNA	chr5	142745600	142760998	+	0	0	0	0	.	.
ENST00000414314.1	ENSG00000231185.6	AC005592.2	antisense	chr5	142581848	142627190	+	0	0	0	0	.	.
ENST00000425963.1	ENSG00000231185.6	AC005592.2	antisense	chr5	142404218	142530130	+	0	0	0	0	.	.
ENST00000443800.5	ENSG00000231185.6	AC005592.2	antisense	chr5	142404201	142672001	+	0	0	0	0	.	.
ENST00000510311.5	ENSG00000231185.6	AC005592.2	antisense	chr5	142325293	142464054	+	0	0	0	0	.	.
ENST00000514303.1	ENSG00000231185.6	AC005592.2	antisense	chr5	142353543	142375654	+	0	0	0	0	.	.
ENST00000515288.1	ENSG00000231185.6	AC005592.2	antisense	chr5	142325298	142353621	+	0	2.07369	0	0	104.684	1
ENST00000566527.1	ENSG00000261757.1	AC005592.3	lincRNA	chr5	142703782	142705421	+	0	0	0	0	.	.
ENST00000624894.1	ENSG00000279584.1	AC005593.2	TEC	chr5	131797415	131797929	+	2.06353	3.11053	0	0.925285	5.4947	1
ENST00000588092.1	ENSG00000267223.1	AC005597.1	antisense	chr19	30219666	30228715	-	0	0	0	0	.	.
ENST00000408110.2	ENSG00000281045.1	AC005599.1	miRNA	chr4	10581280	10581389	+	0	0	0	0	.	.
ENST00000564438.1	ENSG00000261790.1	AC005606.14	lincRNA	chr16	1984877	1986853	-	1.03177	0	0	0	52.5883	1
ENST00000565041.1	ENSG00000261790.1	AC005606.14	lincRNA	chr16	1986266	1990357	-	1.03177	5.18421	1.8866	1.85057	1.65975	1
ENST00000567515.1	ENSG00000260107.1	AC005606.15	lincRNA	chr16	1997654	1998374	+	3.0953	2.07369	0.943302	2.77586	1.38774	1
ENST00000624176.1	ENSG00000279726.1	AC005609.16	antisense	chr5	140788812	140801565	-	0	3.11053	0	0	156.526	1
ENST00000624712.1	ENSG00000279726.1	AC005609.16	antisense	chr5	140788457	140822193	-	1.03177	6.22106	0	0	363.641	0.999999
ENST00000625195.1	ENSG00000278901.1	AC005609.17	antisense	chr5	140878073	140882642	-	6.4279	3.11053	0	0	477.921	0.999995
ENST00000624566.1	ENSG00000278915.1	AC005609.18	antisense	chr5	140875346	140875922	-	19.3662	15.5526	0	0	1746.94	0.00725442
ENST00000623320.1	ENSG00000278907.1	AC005609.19	antisense	chr5	140849105	140849696	-	1.03177	0	0	0	52.5883	1
ENST00000505332.2	ENSG00000248106.2	AC005609.2	processed_pseudogene	chr5	140764110	140764821	+	0	0	0	0	.	.
ENST00000625071.1	ENSG00000278946.1	AC005609.20	antisense	chr5	140867513	140867959	-	0	1.03684	0	0	52.8421	1
ENST00000598952.1	ENSG00000269296.1	AC005614.3	antisense	chr19	40090754	40094406	+	1.03177	2.07369	0	1.85057	1.67086	1
ENST00000595508.1	ENSG00000269749.1	AC005614.5	processed_transcript	chr19	40048757	40090925	-	0	0	0	0	.	.
ENST00000589999.1	ENSG00000266893.1	AC005616.1	lincRNA	chr19	28491864	28632728	-	0	0	0	0	.	.
ENST00000592931.1	ENSG00000267423.1	AC005616.2	lincRNA	chr19	28509238	28518728	+	0	0	0	0	.	.
ENST00000606674.1	ENSG00000272070.1	AC005618.6	lincRNA	chr5	141326240	141327915	+	3.55959	7.98369	0	0	578.164	1
ENST00000606901.1	ENSG00000272070.1	AC005618.6	lincRNA	chr5	141326210	141329357	+	118.189	73.9269	2.82991	0	67.4182	0
ENST00000625053.1	ENSG00000280026.1	AC005618.8	antisense	chr5	141350109	141350662	-	2.06353	0	0	0	104.177	1
ENST00000624928.1	ENSG00000279855.1	AC005618.9	antisense	chr5	141427295	141427752	-	0	0	0	0	.	.
ENST00000580268.1	ENSG00000263780.1	AC005621.1	miRNA	chr19	32500856	32500941	-	0	0	0	0	.	.
ENST00000587826.1	ENSG00000267201.1	AC005624.2	lincRNA	chr19	2458935	2462185	-	2.06353	2.07369	0.943302	0.925285	2.20123	1
ENST00000590304.1	ENSG00000266963.1	AC005625.1	antisense	chr19	38361795	38362484	-	0	0	0	0	.	.
ENST00000597858.1	ENSG00000269354.1	AC005626.3	processed_pseudogene	chr19	41639659	41640602	-	0	0	0	0	.	.
ENST00000408527.1	ENSG00000221454.1	AC005631.1	miRNA	chr7	152439221	152439308	+	0	0	0	0	.	.
ENST00000620223.1	ENSG00000276283.1	AC005668.1	miRNA	chr17	6296644	6296746	-	0	0	0	0	.	.
ENST00000415611.7	ENSG00000228649.8	AC005682.5	processed_transcript	chr7	22854178	22859487	+	2.06353	1.03684	1.8866	6.477	2.68673	0.737604
ENST00000422542.3	ENSG00000228649.8	AC005682.5	processed_transcript	chr7	22856528	22861579	+	0	2.07369	8.48972	8.32757	8.04194	0.999995
ENST00000432668.1	ENSG00000228649.8	AC005682.5	processed_transcript	chr7	22856086	22857075	+	1.03177	1.03684	5.65981	8.32757	6.70656	0.999999
ENST00000452069.1	ENSG00000226329.2	AC005682.6	unprocessed_pseudogene	chr7	22863874	22881350	-	0	0	0	0.925285	47.2643	1
ENST00000584326.1	ENSG00000265985.1	AC005686.1	miRNA	chr7	34312950	34313045	-	0	0	0	0	.	.
ENST00000584990.1	ENSG00000263623.1	AC005701.1	miRNA	chr17	11741376	11741464	-	0	0	0	0	.	.
ENST00000581326.1	ENSG00000263422.1	AC005702.1	miRNA	chr17	60042361	60042442	-	0	0	0	0	.	.
ENST00000577558.1	ENSG00000263820.1	AC005702.2	miRNA	chr17	60042805	60042882	-	1.03177	0	0	0	52.5883	1
ENST00000582298.1	ENSG00000265638.1	AC005702.3	miRNA	chr17	60042694	60042772	-	0	0	0	0	.	.
ENST00000583144.1	ENSG00000266701.1	AC005702.4	miRNA	chr17	60042546	60042627	-	0	2.07369	0	0	104.684	1
ENST00000453339.2	ENSG00000237377.2	AC005703.2	lincRNA	chr17	15276562	15279477	-	0	0	0	0	.	.
ENST00000431343.1	ENSG00000230971.1	AC005703.3	lincRNA	chr17	15267461	15272290	-	0	0	0	0	.	.
ENST00000431878.3	ENSG00000230607.3	AC005722.4	processed_pseudogene	chr17	19755244	19756207	+	0	0	0	0	.	.
ENST00000517193.1	ENSG00000253002.1	AC005725.1	miRNA	chr17	11267305	11267379	-	0	0	0	0	.	.
ENST00000434406.1	ENSG00000225681.2	AC005730.2	transcribed_processed_pseudogene	chr17	20056287	20056630	+	0	0	0	0.925285	47.2643	1
ENST00000515639.1	ENSG00000226040.3	AC005740.3	processed_pseudogene	chr5	141896168	141896689	-	0	0	1.89604	0.925285	142.066	1
ENST00000511085.1	ENSG00000250347.1	AC005740.4	processed_pseudogene	chr5	142036707	142037125	-	0	0	0	0	.	.
ENST00000520882.1	ENSG00000254099.1	AC005740.5	antisense	chr5	141970637	141982687	-	0	0	0	0	.	.
ENST00000607378.1	ENSG00000271871.1	AC005740.6	antisense	chr5	141952419	141953375	+	1.03177	1.03684	0.943302	2.77586	1.79026	1
ENST00000511094.2	ENSG00000249418.2	AC005741.2	processed_pseudogene	chr5	130598348	130598779	+	0	0	0	0	.	.
ENST00000616254.1	ENSG00000277795.1	AC005752.10	processed_pseudogene	chr5	141259235	141261364	+	0	0	0	0	.	.
ENST00000623837.1	ENSG00000278925.1	AC005753.1	TEC	chr5	141825708	141826325	-	2.06353	0	0	0	104.177	1
ENST00000607216.2	ENSG00000272154.4	AC005754.7	antisense	chr5	141100242	141102213	-	0	4.14737	0	0	208.369	1
ENST00000624802.1	ENSG00000272154.4	AC005754.7	antisense	chr5	141100705	141174391	-	0	0	0	0	.	.
ENST00000625066.1	ENSG00000272154.4	AC005754.7	antisense	chr5	141100330	141152370	-	1.03177	0	0	0	52.5883	1
ENST00000625128.3	ENSG00000272154.4	AC005754.7	antisense	chr5	141100459	141173522	-	0	0	0	0	.	.
ENST00000606030.1	ENSG00000272108.1	AC005754.8	lincRNA	chr5	141118680	141120765	+	16.5083	16.5895	0	0	1655.89	0.0254847
ENST00000591432.1	ENSG00000267044.1	AC005757.6	antisense	chr19	45135993	45136977	-	0	0	0	0	.	.
ENST00000589594.1	ENSG00000267037.1	AC005757.7	lincRNA	chr19	45149750	45150605	-	0	0	0	0	.	.
ENST00000586408.1	ENSG00000267630.1	AC005758.1	transcribed_unprocessed_pseudogene	chr19	27918943	27929370	+	0	0	0	0	.	.
ENST00000446671.1	ENSG00000232058.1	AC005772.2	lincRNA	chr17	15014805	15052276	+	0	0	0	0	.	.
ENST00000592413.2	ENSG00000266933.2	AC005775.2	antisense	chr19	490046	507833	-	6.19059	3.11053	16.0361	16.6551	3.50937	0.999994
ENST00000603164.2	ENSG00000270802.2	AC005776.1	processed_pseudogene	chr19	15338948	15339237	+	1.03177	0	6.60312	2.77586	8.93637	1
ENST00000588332.1	ENSG00000267148.1	AC005777.3	unprocessed_pseudogene	chr19	3775996	3776182	-	0	0	0	0	.	.
ENST00000593083.1	ENSG00000267545.1	AC005779.2	protein_coding	chr19	45179822	45202444	+	2.09448	2.07369	0	0	209.409	1
ENST00000587140.5	ENSG00000267320.5	AC005780.1	lincRNA	chr19	28332797	28386204	-	0	0	0	0	.	.
ENST00000591926.1	ENSG00000267320.5	AC005780.1	lincRNA	chr19	28371775	28386171	-	0	0	0	0	.	.
ENST00000592311.5	ENSG00000267320.5	AC005780.1	lincRNA	chr19	28316705	28386178	-	0	0	0	0	.	.
ENST00000579411.1	ENSG00000266209.1	AC005783.1	miRNA	chr19	4726291	4726379	-	0	0	0	0	.	.
ENST00000597164.2	ENSG00000268189.2	AC005785.2	processed_transcript	chr19	15379312	15381194	+	0	0	0	0	.	.
ENST00000597549.1	ENSG00000268189.2	AC005785.2	processed_transcript	chr19	15379076	15380846	+	18.5718	14.5158	20.7527	24.0574	1.35407	1
ENST00000624655.1	ENSG00000279203.1	AC005785.5	TEC	chr19	15383202	15383832	-	14.4447	10.3684	9.43302	10.1781	1.26499	1
ENST00000588553.1	ENSG00000266959.1	AC005786.3	processed_pseudogene	chr19	3568120	3568273	-	0	0	0	0	.	.
ENST00000592368.1	ENSG00000267231.1	AC005786.5	lincRNA	chr19	3558015	3558486	+	0	0	0	0	.	.
ENST00000623369.1	ENSG00000279590.1	AC005786.6	TEC	chr19	3567278	3567959	-	2.06353	1.03684	7.54642	6.477	4.50055	1
ENST00000589360.1	ENSG00000267436.1	AC005786.7	antisense	chr19	3544199	3557569	+	2.06353	3.11053	7.54642	6.477	2.70375	1
ENST00000585411.1	ENSG00000267090.1	AC005789.9	antisense	chr19	38385522	38386759	+	0	0	0	0	.	.
ENST00000600532.1	ENSG00000268582.1	AC005794.1	processed_pseudogene	chr19	41652676	41652963	+	0	0	0	0	.	.
ENST00000600996.1	ENSG00000268034.1	AC005795.1	processed_pseudogene	chr19	41506152	41506898	+	1.1659	2.29142	1.13196	5.60723	1.94379	0.6829
ENST00000623214.1	ENSG00000279617.1	AC005796.2	TEC	chr19	17871273	17871705	-	1.03177	1.03684	0	0	104.43	1
ENST00000444112.1	ENSG00000235415.1	AC005808.3	lincRNA	chr20	53608354	53634590	+	1.03177	2.07369	0	0	156.273	1
ENST00000414124.1	ENSG00000235554.1	AC005822.1	processed_pseudogene	chr17	16616848	16617881	-	4.29215	12.888	4.90517	9.63222	1.18154	0.688364
ENST00000610465.1	ENSG00000278282.1	AC005828.1	miRNA	chr17	63362009	63362093	-	0	0	0	0	.	.
ENST00000430712.1	ENSG00000223544.1	AC005838.2	unprocessed_pseudogene	chr17	15588852	15589084	+	0	0	0	0	.	.
ENST00000379640.1	ENSG00000205325.1	AC005863.1	lincRNA	chr17	14767583	14780203	-	0	0	0	0	.	.
ENST00000445035.2	ENSG00000238212.2	AC005863.2	lincRNA	chr17	14834638	14900554	+	0	0	0	0	.	.
ENST00000616674.1	ENSG00000278751.1	AC005901.1	miRNA	chr17	61485684	61485801	-	0	0	0	0	.	.
ENST00000624912.1	ENSG00000279446.1	AC005915.1	TEC	chr5	127073587	127075604	+	1.03177	0	0.943302	0	1.09183	1
ENST00000582731.1	ENSG00000266257.1	AC005926.1	miRNA	chrX	30315085	30315178	-	0	0	0	0	.	.
ENST00000601106.1	ENSG00000269019.1	AC005932.1	antisense	chr19	18940322	18946831	+	1.03177	1.03684	0	0	104.43	1
ENST00000585937.1	ENSG00000267059.2	AC005943.2	protein_coding	chr19	1578339	1605445	-	315.731	324.055	614.458	535.546	1.79746	0
ENST00000624421.1	ENSG00000279009.1	AC005943.6	TEC	chr19	1576939	1577086	+	0	0	0	0.925285	47.2643	1
ENST00000592758.1	ENSG00000267469.1	AC005944.2	antisense	chr19	3052910	3053724	+	4.12706	10.3684	1.8866	1.85057	3.86341	0.282258
ENST00000591962.1	ENSG00000267138.1	AC005954.3	sense_intronic	chr19	3754620	3756659	-	0	0	0	0.925285	47.2643	1
ENST00000586503.1	ENSG00000267205.1	AC005954.4	antisense	chr19	3753840	3756517	+	0	1.03684	0	0	52.8421	1
ENST00000456809.1	ENSG00000237713.1	AC006000.5	lincRNA	chr7	13339201	13365049	-	0	0	0	0	.	.
ENST00000448541.1	ENSG00000231515.1	AC006003.3	sense_intronic	chr7	157739010	157740456	-	0	0	0	0	.	.
ENST00000434887.1	ENSG00000236795.1	AC006004.1	antisense	chr7	147080934	147097609	-	0	0	0	0	.	.
ENST00000422084.1	ENSG00000230746.1	AC006007.1	lincRNA	chr7	145675882	145681369	-	0	0	0	0	.	.
ENST00000442758.1	ENSG00000244563.1	AC006011.4	processed_pseudogene	chr2	127846736	127847084	-	16.3122	22.4891	44.6371	35.7253	2.07057	1
ENST00000415277.2	ENSG00000242073.2	AC006014.7	transcribed_unprocessed_pseudogene	chr7	75474707	75486108	-	8.66683	5.713	8.65008	10.2799	1.31599	1
ENST00000275590.9	ENSG00000146722.11	AC006014.8	transcribed_unprocessed_pseudogene	chr7	75391955	75395434	-	0	0	0	0	.	.
ENST00000416371.1	ENSG00000146722.11	AC006014.8	transcribed_unprocessed_pseudogene	chr7	75393365	75395281	-	0	0	0	0	.	.
ENST00000626540.1	ENSG00000281640.1	AC006019.1	miRNA	chr7	154020657	154020737	+	0	0	0	0	.	.
ENST00000425591.1	ENSG00000203335.4	AC006019.3	antisense	chr7	154055585	154059561	-	0	1.03684	0	0	52.8421	1
ENST00000451116.1	ENSG00000233363.1	AC006019.4	antisense	chr7	154092201	154096043	-	0	0	0	0	.	.
ENST00000425261.1	ENSG00000223419.1	AC006022.4	processed_pseudogene	chr7	30742431	30742818	-	0	0	0	0	.	.
ENST00000411343.1	ENSG00000223275.1	AC006026.1	miRNA	chr7	23669277	23669354	-	0	0	0	0	.	.
ENST00000457376.1	ENSG00000228953.1	AC006026.12	processed_pseudogene	chr7	23655682	23655861	+	0	0	0	0	.	.
ENST00000454029.1	ENSG00000234286.1	AC006026.13	antisense	chr7	23680195	23680786	-	0	0	0.943302	0	48.1651	1
ENST00000623135.1	ENSG00000279448.1	AC006026.2	protein_coding	chr7	23638162	23638536	-	0	0	0	0	.	.
ENST00000444025.1	ENSG00000224785.1	AC006026.9	processed_pseudogene	chr7	23562459	23564261	-	0	1.03684	0.943302	0	1.0971	1
ENST00000438379.1	ENSG00000231357.1	AC006028.11	processed_pseudogene	chr7	2835621	2836022	+	1.03177	0	0	0	52.5883	1
ENST00000440505.1	ENSG00000231916.1	AC006033.22	processed_pseudogene	chr7	38311383	38311808	+	0	2.07369	0	0	104.684	1
ENST00000437967.2	ENSG00000226442.2	AC006037.2	lincRNA	chr2	234109081	234109481	+	0	0	0	0	.	.
ENST00000425322.1	ENSG00000229379.1	AC006041.1	lincRNA	chr7	15841297	15842360	-	0	0	0	0	.	.
ENST00000449931.1	ENSG00000227719.1	AC006042.6	antisense	chr7	8114025	8116561	+	0	0	0	0.925285	47.2643	1
ENST00000428660.1	ENSG00000233108.1	AC006042.7	antisense	chr7	7958183	7969903	-	1.03177	0	0	0	52.5883	1
ENST00000454684.1	ENSG00000233264.2	AC006042.8	processed_pseudogene	chr7	7980312	7982228	+	12.3812	8.29474	4.71651	3.70114	2.45281	1
ENST00000436477.6	ENSG00000231421.7	AC006050.2	processed_transcript	chr17	30573472	30577000	-	0	0	0	0	.	.
ENST00000582291.1	ENSG00000231421.7	AC006050.2	processed_transcript	chr17	30573471	30574252	-	0	0	0	0	.	.
ENST00000584763.1	ENSG00000231421.7	AC006050.2	processed_transcript	chr17	30573473	30574420	-	0	0	0	0	.	.
ENST00000508151.1	ENSG00000251439.1	AC006070.12	unprocessed_pseudogene	chr17	41186944	41187136	-	0	0	0	0	.	.
ENST00000423233.1	ENSG00000225563.1	AC006076.1	lincRNA	chr20	53799823	53801318	-	0	0	0	0	.	.
ENST00000623591.1	ENSG00000279799.1	AC006077.3	TEC	chr5	134905235	134905691	+	15.4765	10.3684	9.43302	11.1034	1.25824	1
ENST00000604746.1	ENSG00000270892.1	AC006077.4	processed_pseudogene	chr5	134863091	134863433	-	0	0	0	0	.	.
ENST00000629851.1	ENSG00000281030.1	AC006088.1	miRNA	chr12	110360456	110360538	-	0	0	0	0	.	.
ENST00000580221.1	ENSG00000265070.1	AC006115.1	miRNA	chr19	56719203	56719287	-	0	0	0	0	.	.
ENST00000596823.1	ENSG00000268407.1	AC006115.6	processed_pseudogene	chr19	56793048	56793249	-	0	0	0	0	.	.
ENST00000580957.1	ENSG00000266631.1	AC006116.1	miRNA	chr19	56396316	56396401	-	0	0	0	0	.	.
ENST00000589671.1	ENSG00000267192.1	AC006116.12	antisense	chr19	56387412	56388424	+	0	0	0	0	.	.
[truncated: 197,350 more rows]
