# Supplementary material for: The Splice Variant of the NCOR2 Gene BQ323636.1 Modulates ACSL4 Expression to Enhance Fatty Acid Metabolism and Support of Tumor Growth in Breast Cancer
Source: Int J Mol Sci. 2025 May 22;26(11):4989. doi: 10.3390/ijms26114989 (PMC12154026; doi:10.3390/ijms26114989)
Supplement: Supplementary file 1 [file ijms-26-04989-s001.zip › 20250516_Table S2.xlsx]

## Sheet: 工作表1
Table S2
				Log2 BQ OE/Ctrl OE
				MCF7BQ_1	MCF7BQ_2	MCF7BQ_3	ZR75BQ_1	ZR75BQ_2	ZR75BQ_3
	Myristic acid	Saturated fatty acid	C14:0	-0.843791	-0.896646	-0.643924	-0.604972	-0.778217	-1.66661
	Palmitic acid	Saturated fatty acid	C16:0	0.2716	0.208959	0.419221	0.50338	0.482496	0.486155
	Palmitoleic acid	Monounsaturated fatty acid	C16:1	1.16574	1.45026	0.691452	1.02409	0.929158	1.14029
	Stearic acid	Saturated fatty acid	C18:0	1.31459	1.26405	1.44571	1.39351	1.1811	1.84486
	Oleic acid	Monounsaturated fatty acid	C18:1	0.689922	0.67423	0.799447	0.773688	0.842388	0.817985
	Linoleic acid	Polyunsaturated fatty acid	C18:2	2.07802	2.12994	1.73921	1.19446	0.39258	0.819499
	α-Linolenic acid	Polyunsaturated fatty acid	C18:3	1.35487	1.57474	1.69725	3.05649	2.59459	2.35994
	Arachidic acid	Saturated fatty acid	C20:0	0.553086	0.549375	0.733576	-0.159856	-0.137094	0.668128
	Paullinic acid	Monounsaturated fatty acid	C20:1	-0.51571	-0.504302	-0.153197	-0.165838	-0.146941	0.64713
	Dihomo-γ-linolenic acid	Polyunsaturated fatty acid	C20:3	0.934083	0.932922	1.25562	0.639232	0.75862	0.680829
	Arachidonic acid	Polyunsaturated fatty acid	C20:4	1.82192	1.2812	1.73067	2.75184	2.06214	2.96602
	Eicosapentaenoic acid	Polyunsaturated fatty acid	C20:5	1.67488	1.87417	1.74465	1.14427	1.29631	1.80077
	Behenic acid	Saturated fatty acid	C22:0	0.148082	0.307724	0.585135	0.941551	0.972994	0.99585
	Erucic acid	Monounsaturated fatty acid	C22:1	1.53725	1.34799	1.34081	1.82258	2.04874	2.18589
	Lignoceric acid	Saturated fatty acid	C24:0	0.279011	0.416459	0.752005	-0.1633	-0.16396	1.10164
	Nervonic acid	Monounsaturated fatty acid	C24:1	-0.547039	-0.371024	-0.0616806	-0.197897	-0.185868	-0.646086
	Cervonic acid	Polyunsaturated fatty acid	C22:6	1.25063	1.64746	1.82036	1.61275	2.08058	2.46834
	Cerotic acid	Saturated fatty acid	C26:0	-0.771459	-0.85494	-0.189072	-0.258783	-0.172329	-0.503706
