# Supplementary material for: The Splice Variant of the NCOR2 Gene BQ323636.1 Modulates ACSL4 Expression to Enhance Fatty Acid Metabolism and Support of Tumor Growth in Breast Cancer
Source: Int J Mol Sci. 2025 May 22;26(11):4989. doi: 10.3390/ijms26114989 (PMC12154026; doi:10.3390/ijms26114989)
Supplement: Supplementary file 1 [file ijms-26-04989-s001.zip › 20250516_Table S3.xlsx]

## Sheet: 工作表1
Table S3
				Log2 siBQ/siCtrl
				siBQ.1_1	siBQ.1_2	siBQ.1_3
	Myristic acid	Saturated fatty acid	C14:0	-0.843791	-0.896646	-0.643924
	Palmitic acid	Saturated fatty acid	C16:0	-0.2716	-0.208959	-0.419221
	Palmitoleic acid	Monounsaturated fatty acid	C16:1	-1.67488	-1.87417	-1.74465
	Stearic acid	Saturated fatty acid	C18:0	-0.572718	-0.487165	-0.785738
	Oleic acid	Monounsaturated fatty acid	C18:1	-1.14229	-1.25224	-0.793586
	Linoleic acid	Polyunsaturated fatty acid	C18:2	-5.4084	-0.824362	-1.73195
	α-Linolenic acid	Polyunsaturated fatty acid	C18:3	1.35487	1.57474	1.69725
	Arachidic acid	Saturated fatty acid	C20:0	-2.76884	-2.77255	-2.58835
	Paullinic acid	Monounsaturated fatty acid	C20:1	-0.51571	-0.504302	-0.153197
	Dihomo-γ-linolenic acid	Polyunsaturated fatty acid	C20:3	-0.934083	-0.932922	-1.25562
	Arachidonic acid	Polyunsaturated fatty acid	C20:4	-0.667029	-0.768806	-1.12711
	Eicosapentaenoic acid	Polyunsaturated fatty acid	C20:5	-0.547039	-0.371024	-0.0616806
	Behenic acid	Saturated fatty acid	C22:0	-0.87843	-0.75541	-2.73679
	Erucic acid	Monounsaturated fatty acid	C22:1	-0.644375	-0.636366	-0.358045
	Lignoceric acid	Saturated fatty acid	C24:0	-1.28745	-1.29556	-1.03926
	Nervonic acid	Monounsaturated fatty acid	C24:1	-1.94138	-2.05498	-1.44915
	Cervonic acid	Polyunsaturated fatty acid	C22:6	-1.93456	-1.38719	-2.13191
	Cerotic acid	Saturated fatty acid	C26:0	-1.19544	-0.393004	-0.631744
